# Supplementary material for: Variability and individuality in the contact calls of jackdaws (Corvus monedula)
Source: Anim Cogn. 2025 Dec 16;29(1):2. doi: 10.1007/s10071-025-02022-4 (PMC12705776; doi:10.1007/s10071-025-02022-4)
Supplement: Supplementary file 2 — Supplementary Material 2 [file 10071_2025_2022_MOESM2_ESM.zip]

Archive with 1,099 entries (1,078 files):
- Szipl_et_al_jackdaw_contact_calls_data_and_scripts/
- Szipl_et_al_jackdaw_contact_calls_data_and_scripts/.DS_Store
- __MACOSX/Szipl_et_al_jackdaw_contact_calls_data_and_scripts/._.DS_Store
- Szipl_et_al_jackdaw_contact_calls_data_and_scripts/unsupervised visual/
- Szipl_et_al_jackdaw_contact_calls_data_and_scripts/supervised visual and acoustic/
- Szipl_et_al_jackdaw_contact_calls_data_and_scripts/unsupervised visual/.DS_Store
- __MACOSX/Szipl_et_al_jackdaw_contact_calls_data_and_scripts/unsupervised visual/._.DS_Store
- Szipl_et_al_jackdaw_contact_calls_data_and_scripts/unsupervised visual/environments/
- __MACOSX/Szipl_et_al_jackdaw_contact_calls_data_and_scripts/unsupervised visual/._environments
- Szipl_et_al_jackdaw_contact_calls_data_and_scripts/unsupervised visual/audio/
- Szipl_et_al_jackdaw_contact_calls_data_and_scripts/unsupervised visual/example_imgs/
- __MACOSX/Szipl_et_al_jackdaw_contact_calls_data_and_scripts/unsupervised visual/._example_imgs
- Szipl_et_al_jackdaw_contact_calls_data_and_scripts/unsupervised visual/parameters/
- __MACOSX/Szipl_et_al_jackdaw_contact_calls_data_and_scripts/unsupervised visual/._parameters
- Szipl_et_al_jackdaw_contact_calls_data_and_scripts/unsupervised visual/functions/
- __MACOSX/Szipl_et_al_jackdaw_contact_calls_data_and_scripts/unsupervised visual/._functions
- Szipl_et_al_jackdaw_contact_calls_data_and_scripts/unsupervised visual/data/
- __MACOSX/Szipl_et_al_jackdaw_contact_calls_data_and_scripts/unsupervised visual/._data
- Szipl_et_al_jackdaw_contact_calls_data_and_scripts/unsupervised visual/notebooks/
- __MACOSX/Szipl_et_al_jackdaw_contact_calls_data_and_scripts/unsupervised visual/._notebooks
- Szipl_et_al_jackdaw_contact_calls_data_and_scripts/supervised visual and acoustic/.DS_Store
- __MACOSX/Szipl_et_al_jackdaw_contact_calls_data_and_scripts/supervised visual and acoustic/._.DS_Store
- Szipl_et_al_jackdaw_contact_calls_data_and_scripts/supervised visual and acoustic/spectrogram_based_classification/
- __MACOSX/Szipl_et_al_jackdaw_contact_calls_data_and_scripts/supervised visual and acoustic/._spectrogram_based_classification
- Szipl_et_al_jackdaw_contact_calls_data_and_scripts/supervised visual and acoustic/Feature_based_analyses/
- __MACOSX/Szipl_et_al_jackdaw_contact_calls_data_and_scripts/supervised visual and acoustic/._Feature_based_analyses
- Szipl_et_al_jackdaw_contact_calls_data_and_scripts/unsupervised visual/environments/requirements.txt
- __MACOSX/Szipl_et_al_jackdaw_contact_calls_data_and_scripts/unsupervised visual/environments/._requirements.txt
- Szipl_et_al_jackdaw_contact_calls_data_and_scripts/unsupervised visual/environments/umap_tut_env.yaml
- __MACOSX/Szipl_et_al_jackdaw_contact_calls_data_and_scripts/unsupervised visual/environments/._umap_tut_env.yaml
- Szipl_et_al_jackdaw_contact_calls_data_and_scripts/unsupervised visual/audio/0_kiak_F-X_T7_2.wav
- __MACOSX/Szipl_et_al_jackdaw_contact_calls_data_and_scripts/unsupervised visual/audio/._0_kiak_F-X_T7_2.wav
- Szipl_et_al_jackdaw_contact_calls_data_and_scripts/unsupervised visual/audio/1_kiak_F-D_T7_11.wav
- __MACOSX/Szipl_et_al_jackdaw_contact_calls_data_and_scripts/unsupervised visual/audio/._1_kiak_F-D_T7_11.wav
- Szipl_et_al_jackdaw_contact_calls_data_and_scripts/unsupervised visual/audio/8_kiak_F-S_T5_9.wav
- __MACOSX/Szipl_et_al_jackdaw_contact_calls_data_and_scripts/unsupervised visual/audio/._8_kiak_F-S_T5_9.wav
- Szipl_et_al_jackdaw_contact_calls_data_and_scripts/unsupervised visual/audio/1_kiak_F-D_T7_39.wav
- __MACOSX/Szipl_et_al_jackdaw_contact_calls_data_and_scripts/unsupervised visual/audio/._1_kiak_F-D_T7_39.wav
- Szipl_et_al_jackdaw_contact_calls_data_and_scripts/unsupervised visual/audio/8_kiak_F-S_T5_12.wav
- __MACOSX/Szipl_et_al_jackdaw_contact_calls_data_and_scripts/unsupervised visual/audio/._8_kiak_F-S_T5_12.wav
- Szipl_et_al_jackdaw_contact_calls_data_and_scripts/unsupervised visual/audio/1_kia_F-D_T7_4.wav
- __MACOSX/Szipl_et_al_jackdaw_contact_calls_data_and_scripts/unsupervised visual/audio/._1_kia_F-D_T7_4.wav
- Szipl_et_al_jackdaw_contact_calls_data_and_scripts/unsupervised visual/audio/3_kia_F-G_T5_1.wav
- __MACOSX/Szipl_et_al_jackdaw_contact_calls_data_and_scripts/unsupervised visual/audio/._3_kia_F-G_T5_1.wav
- Szipl_et_al_jackdaw_contact_calls_data_and_scripts/unsupervised visual/audio/8_kia_F-S_T5_21.wav
- __MACOSX/Szipl_et_al_jackdaw_contact_calls_data_and_scripts/unsupervised visual/audio/._8_kia_F-S_T5_21.wav
- Szipl_et_al_jackdaw_contact_calls_data_and_scripts/unsupervised visual/audio/2_kiak_F-E_T5_8.wav
- __MACOSX/Szipl_et_al_jackdaw_contact_calls_data_and_scripts/unsupervised visual/audio/._2_kiak_F-E_T5_8.wav
- Szipl_et_al_jackdaw_contact_calls_data_and_scripts/unsupervised visual/audio/0_kiak_F-X_T6_19.wav
- __MACOSX/Szipl_et_al_jackdaw_contact_calls_data_and_scripts/unsupervised visual/audio/._0_kiak_F-X_T6_19.wav
- Szipl_et_al_jackdaw_contact_calls_data_and_scripts/unsupervised visual/audio/0_kiak_F-X_T6_25.wav
- __MACOSX/Szipl_et_al_jackdaw_contact_calls_data_and_scripts/unsupervised visual/audio/._0_kiak_F-X_T6_25.wav
- Szipl_et_al_jackdaw_contact_calls_data_and_scripts/unsupervised visual/audio/5_kia_F-P_T5_5.wav
- __MACOSX/Szipl_et_al_jackdaw_contact_calls_data_and_scripts/unsupervised visual/audio/._5_kia_F-P_T5_5.wav
- Szipl_et_al_jackdaw_contact_calls_data_and_scripts/unsupervised visual/audio/4_kia_F-J_T6_22.wav
- __MACOSX/Szipl_et_al_jackdaw_contact_calls_data_and_scripts/unsupervised visual/audio/._4_kia_F-J_T6_22.wav
- Szipl_et_al_jackdaw_contact_calls_data_and_scripts/unsupervised visual/audio/8_kia_F-S_T5_5.wav
- __MACOSX/Szipl_et_al_jackdaw_contact_calls_data_and_scripts/unsupervised visual/audio/._8_kia_F-S_T5_5.wav
- Szipl_et_al_jackdaw_contact_calls_data_and_scripts/unsupervised visual/audio/3_kia_F-G_T5_10.wav
- __MACOSX/Szipl_et_al_jackdaw_contact_calls_data_and_scripts/unsupervised visual/audio/._3_kia_F-G_T5_10.wav
- Szipl_et_al_jackdaw_contact_calls_data_and_scripts/unsupervised visual/audio/4_kiak_F-J_T6_5.wav
- __MACOSX/Szipl_et_al_jackdaw_contact_calls_data_and_scripts/unsupervised visual/audio/._4_kiak_F-J_T6_5.wav
- Szipl_et_al_jackdaw_contact_calls_data_and_scripts/unsupervised visual/audio/3_kiak_F-G_T5_16.wav
- __MACOSX/Szipl_et_al_jackdaw_contact_calls_data_and_scripts/unsupervised visual/audio/._3_kiak_F-G_T5_16.wav
- Szipl_et_al_jackdaw_contact_calls_data_and_scripts/unsupervised visual/audio/6_kia_F-PT_T6_9.wav
- __MACOSX/Szipl_et_al_jackdaw_contact_calls_data_and_scripts/unsupervised visual/audio/._6_kia_F-PT_T6_9.wav
- Szipl_et_al_jackdaw_contact_calls_data_and_scripts/unsupervised visual/audio/6_kia_F-PT_T6_8.wav
- __MACOSX/Szipl_et_al_jackdaw_contact_calls_data_and_scripts/unsupervised visual/audio/._6_kia_F-PT_T6_8.wav
- Szipl_et_al_jackdaw_contact_calls_data_and_scripts/unsupervised visual/audio/4_kiak_F-J_T6_4.wav
- __MACOSX/Szipl_et_al_jackdaw_contact_calls_data_and_scripts/unsupervised visual/audio/._4_kiak_F-J_T6_4.wav
- Szipl_et_al_jackdaw_contact_calls_data_and_scripts/unsupervised visual/audio/3_kiak_F-G_T5_17.wav
- __MACOSX/Szipl_et_al_jackdaw_contact_calls_data_and_scripts/unsupervised visual/audio/._3_kiak_F-G_T5_17.wav
- Szipl_et_al_jackdaw_contact_calls_data_and_scripts/unsupervised visual/audio/3_kia_F-G_T5_11.wav
- __MACOSX/Szipl_et_al_jackdaw_contact_calls_data_and_scripts/unsupervised visual/audio/._3_kia_F-G_T5_11.wav
- Szipl_et_al_jackdaw_contact_calls_data_and_scripts/unsupervised visual/audio/4_kia_F-J_T6_23.wav
- __MACOSX/Szipl_et_al_jackdaw_contact_calls_data_and_scripts/unsupervised visual/audio/._4_kia_F-J_T6_23.wav
- Szipl_et_al_jackdaw_contact_calls_data_and_scripts/unsupervised visual/audio/8_kia_F-S_T5_4.wav
- __MACOSX/Szipl_et_al_jackdaw_contact_calls_data_and_scripts/unsupervised visual/audio/._8_kia_F-S_T5_4.wav
- Szipl_et_al_jackdaw_contact_calls_data_and_scripts/unsupervised visual/audio/0_kiak_F-X_T6_24.wav
- __MACOSX/Szipl_et_al_jackdaw_contact_calls_data_and_scripts/unsupervised visual/audio/._0_kiak_F-X_T6_24.wav
- Szipl_et_al_jackdaw_contact_calls_data_and_scripts/unsupervised visual/audio/5_kia_F-P_T5_4.wav
- __MACOSX/Szipl_et_al_jackdaw_contact_calls_data_and_scripts/unsupervised visual/audio/._5_kia_F-P_T5_4.wav
- Szipl_et_al_jackdaw_contact_calls_data_and_scripts/unsupervised visual/audio/0_kiak_F-X_T6_18.wav
- __MACOSX/Szipl_et_al_jackdaw_contact_calls_data_and_scripts/unsupervised visual/audio/._0_kiak_F-X_T6_18.wav
- Szipl_et_al_jackdaw_contact_calls_data_and_scripts/unsupervised visual/audio/2_kiak_F-E_T5_9.wav
- __MACOSX/Szipl_et_al_jackdaw_contact_calls_data_and_scripts/unsupervised visual/audio/._2_kiak_F-E_T5_9.wav
- Szipl_et_al_jackdaw_contact_calls_data_and_scripts/unsupervised visual/audio/8_kia_F-S_T5_20.wav
- __MACOSX/Szipl_et_al_jackdaw_contact_calls_data_and_scripts/unsupervised visual/audio/._8_kia_F-S_T5_20.wav
- Szipl_et_al_jackdaw_contact_calls_data_and_scripts/unsupervised visual/audio/1_kia_F-D_T7_5.wav
- __MACOSX/Szipl_et_al_jackdaw_contact_calls_data_and_scripts/unsupervised visual/audio/._1_kia_F-D_T7_5.wav
- Szipl_et_al_jackdaw_contact_calls_data_and_scripts/unsupervised visual/audio/0_kiak_F-X_T5_1.wav
- __MACOSX/Szipl_et_al_jackdaw_contact_calls_data_and_scripts/unsupervised visual/audio/._0_kiak_F-X_T5_1.wav
- Szipl_et_al_jackdaw_contact_calls_data_and_scripts/unsupervised visual/audio/3_kiak_F-G_T6_2.wav
- __MACOSX/Szipl_et_al_jackdaw_contact_calls_data_and_scripts/unsupervised visual/audio/._3_kiak_F-G_T6_2.wav
- Szipl_et_al_jackdaw_contact_calls_data_and_scripts/unsupervised visual/audio/8_kiak_F-S_T5_13.wav
- __MACOSX/Szipl_et_al_jackdaw_contact_calls_data_and_scripts/unsupervised visual/audio/._8_kiak_F-S_T5_13.wav
- Szipl_et_al_jackdaw_contact_calls_data_and_scripts/unsupervised visual/audio/1_kiak_F-D_T7_38.wav
- __MACOSX/Szipl_et_al_jackdaw_contact_calls_data_and_scripts/unsupervised visual/audio/._1_kiak_F-D_T7_38.wav
- Szipl_et_al_jackdaw_contact_calls_data_and_scripts/unsupervised visual/audio/8_kiak_F-S_T5_8.wav
- __MACOSX/Szipl_et_al_jackdaw_contact_calls_data_and_scripts/unsupervised visual/audio/._8_kiak_F-S_T5_8.wav
- Szipl_et_al_jackdaw_contact_calls_data_and_scripts/unsupervised visual/audio/1_kiak_F-D_T7_10.wav
- __MACOSX/Szipl_et_al_jackdaw_contact_calls_data_and_scripts/unsupervised visual/audio/._1_kiak_F-D_T7_10.wav
- Szipl_et_al_jackdaw_contact_calls_data_and_scripts/unsupervised visual/audio/1_kiak_F-D_T7_12.wav
- __MACOSX/Szipl_et_al_jackdaw_contact_calls_data_and_scripts/unsupervised visual/audio/._1_kiak_F-D_T7_12.wav
- Szipl_et_al_jackdaw_contact_calls_data_and_scripts/unsupervised visual/audio/0_kiak_F-X_T7_1.wav
- __MACOSX/Szipl_et_al_jackdaw_contact_calls_data_and_scripts/unsupervised visual/audio/._0_kiak_F-X_T7_1.wav
- Szipl_et_al_jackdaw_contact_calls_data_and_scripts/unsupervised visual/audio/8_kiak_F-S_T5_11.wav
- __MACOSX/Szipl_et_al_jackdaw_contact_calls_data_and_scripts/unsupervised visual/audio/._8_kiak_F-S_T5_11.wav
- Szipl_et_al_jackdaw_contact_calls_data_and_scripts/unsupervised visual/audio/8_kiak_F-S_T5_39.wav
- __MACOSX/Szipl_et_al_jackdaw_contact_calls_data_and_scripts/unsupervised visual/audio/._8_kiak_F-S_T5_39.wav
- Szipl_et_al_jackdaw_contact_calls_data_and_scripts/unsupervised visual/audio/0_kiak_F-X_T5_3.wav
- __MACOSX/Szipl_et_al_jackdaw_contact_calls_data_and_scripts/unsupervised visual/audio/._0_kiak_F-X_T5_3.wav
- Szipl_et_al_jackdaw_contact_calls_data_and_scripts/unsupervised visual/audio/9_kiak_F-U_T5_18.wav
- __MACOSX/Szipl_et_al_jackdaw_contact_calls_data_and_scripts/unsupervised visual/audio/._9_kiak_F-U_T5_18.wav
- Szipl_et_al_jackdaw_contact_calls_data_and_scripts/unsupervised visual/audio/1_kia_F-D_T7_7.wav
- __MACOSX/Szipl_et_al_jackdaw_contact_calls_data_and_scripts/unsupervised visual/audio/._1_kia_F-D_T7_7.wav
- Szipl_et_al_jackdaw_contact_calls_data_and_scripts/unsupervised visual/audio/3_kia_F-G_T5_2.wav
- __MACOSX/Szipl_et_al_jackdaw_contact_calls_data_and_scripts/unsupervised visual/audio/._3_kia_F-G_T5_2.wav
- Szipl_et_al_jackdaw_contact_calls_data_and_scripts/unsupervised visual/audio/8_kia_F-S_T5_22.wav
- __MACOSX/Szipl_et_al_jackdaw_contact_calls_data_and_scripts/unsupervised visual/audio/._8_kia_F-S_T5_22.wav
- Szipl_et_al_jackdaw_contact_calls_data_and_scripts/unsupervised visual/audio/4_kia_F-J_T6_8.wav
- __MACOSX/Szipl_et_al_jackdaw_contact_calls_data_and_scripts/unsupervised visual/audio/._4_kia_F-J_T6_8.wav
- Szipl_et_al_jackdaw_contact_calls_data_and_scripts/unsupervised visual/audio/5_kia_F-P_T5_6.wav
- __MACOSX/Szipl_et_al_jackdaw_contact_calls_data_and_scripts/unsupervised visual/audio/._5_kia_F-P_T5_6.wav
- Szipl_et_al_jackdaw_contact_calls_data_and_scripts/unsupervised visual/audio/0_kiak_F-X_T6_26.wav
- __MACOSX/Szipl_et_al_jackdaw_contact_calls_data_and_scripts/unsupervised visual/audio/._0_kiak_F-X_T6_26.wav
- Szipl_et_al_jackdaw_contact_calls_data_and_scripts/unsupervised visual/audio/3_kia_F-G_T5_13.wav
- __MACOSX/Szipl_et_al_jackdaw_contact_calls_data_and_scripts/unsupervised visual/audio/._3_kia_F-G_T5_13.wav
- Szipl_et_al_jackdaw_contact_calls_data_and_scripts/unsupervised visual/audio/8_kia_F-S_T5_6.wav
- __MACOSX/Szipl_et_al_jackdaw_contact_calls_data_and_scripts/unsupervised visual/audio/._8_kia_F-S_T5_6.wav
- Szipl_et_al_jackdaw_contact_calls_data_and_scripts/unsupervised visual/audio/4_kia_F-J_T6_21.wav
- __MACOSX/Szipl_et_al_jackdaw_contact_calls_data_and_scripts/unsupervised visual/audio/._4_kia_F-J_T6_21.wav
- Szipl_et_al_jackdaw_contact_calls_data_and_scripts/unsupervised visual/audio/3_kiak_F-G_T5_15.wav
- __MACOSX/Szipl_et_al_jackdaw_contact_calls_data_and_scripts/unsupervised visual/audio/._3_kiak_F-G_T5_15.wav
- Szipl_et_al_jackdaw_contact_calls_data_and_scripts/unsupervised visual/audio/4_kiak_F-J_T6_6.wav
- __MACOSX/Szipl_et_al_jackdaw_contact_calls_data_and_scripts/unsupervised visual/audio/._4_kiak_F-J_T6_6.wav
- Szipl_et_al_jackdaw_contact_calls_data_and_scripts/unsupervised visual/audio/3_kiak_F-G_T5_29.wav
- __MACOSX/Szipl_et_al_jackdaw_contact_calls_data_and_scripts/unsupervised visual/audio/._3_kiak_F-G_T5_29.wav
- Szipl_et_al_jackdaw_contact_calls_data_and_scripts/unsupervised visual/audio/3_kiak_F-G_T5_28.wav
- __MACOSX/Szipl_et_al_jackdaw_contact_calls_data_and_scripts/unsupervised visual/audio/._3_kiak_F-G_T5_28.wav
- Szipl_et_al_jackdaw_contact_calls_data_and_scripts/unsupervised visual/audio/3_kiak_F-G_T5_14.wav
- __MACOSX/Szipl_et_al_jackdaw_contact_calls_data_and_scripts/unsupervised visual/audio/._3_kiak_F-G_T5_14.wav
- Szipl_et_al_jackdaw_contact_calls_data_and_scripts/unsupervised visual/audio/8_kia_F-S_T5_7.wav
- __MACOSX/Szipl_et_al_jackdaw_contact_calls_data_and_scripts/unsupervised visual/audio/._8_kia_F-S_T5_7.wav
- Szipl_et_al_jackdaw_contact_calls_data_and_scripts/unsupervised visual/audio/4_kia_F-J_T6_20.wav
- __MACOSX/Szipl_et_al_jackdaw_contact_calls_data_and_scripts/unsupervised visual/audio/._4_kia_F-J_T6_20.wav
- Szipl_et_al_jackdaw_contact_calls_data_and_scripts/unsupervised visual/audio/3_kia_F-G_T5_12.wav
- __MACOSX/Szipl_et_al_jackdaw_contact_calls_data_and_scripts/unsupervised visual/audio/._3_kia_F-G_T5_12.wav
- Szipl_et_al_jackdaw_contact_calls_data_and_scripts/unsupervised visual/audio/0_kiak_F-X_T6_27.wav
- __MACOSX/Szipl_et_al_jackdaw_contact_calls_data_and_scripts/unsupervised visual/audio/._0_kiak_F-X_T6_27.wav
- Szipl_et_al_jackdaw_contact_calls_data_and_scripts/unsupervised visual/audio/4_kia_F-J_T6_9.wav
- __MACOSX/Szipl_et_al_jackdaw_contact_calls_data_and_scripts/unsupervised visual/audio/._4_kia_F-J_T6_9.wav
- Szipl_et_al_jackdaw_contact_calls_data_and_scripts/unsupervised visual/audio/8_kia_F-S_T5_23.wav
- __MACOSX/Szipl_et_al_jackdaw_contact_calls_data_and_scripts/unsupervised visual/audio/._8_kia_F-S_T5_23.wav
- Szipl_et_al_jackdaw_contact_calls_data_and_scripts/unsupervised visual/audio/3_kia_F-G_T5_3.wav
- __MACOSX/Szipl_et_al_jackdaw_contact_calls_data_and_scripts/unsupervised visual/audio/._3_kia_F-G_T5_3.wav
- Szipl_et_al_jackdaw_contact_calls_data_and_scripts/unsupervised visual/audio/9_kiak_F-U_T5_19.wav
- __MACOSX/Szipl_et_al_jackdaw_contact_calls_data_and_scripts/unsupervised visual/audio/._9_kiak_F-U_T5_19.wav
- Szipl_et_al_jackdaw_contact_calls_data_and_scripts/unsupervised visual/audio/1_kia_F-D_T7_6.wav
- __MACOSX/Szipl_et_al_jackdaw_contact_calls_data_and_scripts/unsupervised visual/audio/._1_kia_F-D_T7_6.wav
- Szipl_et_al_jackdaw_contact_calls_data_and_scripts/unsupervised visual/audio/0_kiak_F-X_T5_2.wav
- __MACOSX/Szipl_et_al_jackdaw_contact_calls_data_and_scripts/unsupervised visual/audio/._0_kiak_F-X_T5_2.wav
- Szipl_et_al_jackdaw_contact_calls_data_and_scripts/unsupervised visual/audio/8_kiak_F-S_T5_38.wav
- __MACOSX/Szipl_et_al_jackdaw_contact_calls_data_and_scripts/unsupervised visual/audio/._8_kiak_F-S_T5_38.wav
- Szipl_et_al_jackdaw_contact_calls_data_and_scripts/unsupervised visual/audio/3_kiak_F-G_T6_1.wav
- __MACOSX/Szipl_et_al_jackdaw_contact_calls_data_and_scripts/unsupervised visual/audio/._3_kiak_F-G_T6_1.wav
- Szipl_et_al_jackdaw_contact_calls_data_and_scripts/unsupervised visual/audio/8_kiak_F-S_T5_10.wav
- __MACOSX/Szipl_et_al_jackdaw_contact_calls_data_and_scripts/unsupervised visual/audio/._8_kiak_F-S_T5_10.wav
- Szipl_et_al_jackdaw_contact_calls_data_and_scripts/unsupervised visual/audio/1_kiak_F-D_T7_13.wav
- __MACOSX/Szipl_et_al_jackdaw_contact_calls_data_and_scripts/unsupervised visual/audio/._1_kiak_F-D_T7_13.wav
- Szipl_et_al_jackdaw_contact_calls_data_and_scripts/unsupervised visual/audio/1_kiak_F-D_T7_17.wav
- __MACOSX/Szipl_et_al_jackdaw_contact_calls_data_and_scripts/unsupervised visual/audio/._1_kiak_F-D_T7_17.wav
- Szipl_et_al_jackdaw_contact_calls_data_and_scripts/unsupervised visual/audio/8_kiak_F-S_T5_28.wav
- __MACOSX/Szipl_et_al_jackdaw_contact_calls_data_and_scripts/unsupervised visual/audio/._8_kiak_F-S_T5_28.wav
- Szipl_et_al_jackdaw_contact_calls_data_and_scripts/unsupervised visual/audio/8_kiak_F-S_T5_14.wav
- __MACOSX/Szipl_et_al_jackdaw_contact_calls_data_and_scripts/unsupervised visual/audio/._8_kiak_F-S_T5_14.wav
- Szipl_et_al_jackdaw_contact_calls_data_and_scripts/unsupervised visual/audio/2_kia_F-E_T7_8.wav
- __MACOSX/Szipl_et_al_jackdaw_contact_calls_data_and_scripts/unsupervised visual/audio/._2_kia_F-E_T7_8.wav
- Szipl_et_al_jackdaw_contact_calls_data_and_scripts/unsupervised visual/audio/1_kia_F-D_T7_2.wav
- __MACOSX/Szipl_et_al_jackdaw_contact_calls_data_and_scripts/unsupervised visual/audio/._1_kia_F-D_T7_2.wav
- Szipl_et_al_jackdaw_contact_calls_data_and_scripts/unsupervised visual/audio/9_kiak_F-U_T5_21.wav
- __MACOSX/Szipl_et_al_jackdaw_contact_calls_data_and_scripts/unsupervised visual/audio/._9_kiak_F-U_T5_21.wav
- Szipl_et_al_jackdaw_contact_calls_data_and_scripts/unsupervised visual/audio/0_kiak_F-X_T5_6.wav
- __MACOSX/Szipl_et_al_jackdaw_contact_calls_data_and_scripts/unsupervised visual/audio/._0_kiak_F-X_T5_6.wav
- Szipl_et_al_jackdaw_contact_calls_data_and_scripts/unsupervised visual/audio/6_kiak_F-PT_T6_10.wav
- __MACOSX/Szipl_et_al_jackdaw_contact_calls_data_and_scripts/unsupervised visual/audio/._6_kiak_F-PT_T6_10.wav
- Szipl_et_al_jackdaw_contact_calls_data_and_scripts/unsupervised visual/audio/3_kia_F-G_T5_7.wav
- __MACOSX/Szipl_et_al_jackdaw_contact_calls_data_and_scripts/unsupervised visual/audio/._3_kia_F-G_T5_7.wav
- Szipl_et_al_jackdaw_contact_calls_data_and_scripts/unsupervised visual/audio/0_kiak_F-X_T6_23.wav
- __MACOSX/Szipl_et_al_jackdaw_contact_calls_data_and_scripts/unsupervised visual/audio/._0_kiak_F-X_T6_23.wav
- Szipl_et_al_jackdaw_contact_calls_data_and_scripts/unsupervised visual/audio/5_kia_F-P_T5_3.wav
- __MACOSX/Szipl_et_al_jackdaw_contact_calls_data_and_scripts/unsupervised visual/audio/._5_kia_F-P_T5_3.wav
- Szipl_et_al_jackdaw_contact_calls_data_and_scripts/unsupervised visual/audio/3_kia_F-G_T5_16.wav
- __MACOSX/Szipl_et_al_jackdaw_contact_calls_data_and_scripts/unsupervised visual/audio/._3_kia_F-G_T5_16.wav
- Szipl_et_al_jackdaw_contact_calls_data_and_scripts/unsupervised visual/audio/.DS_Store
- __MACOSX/Szipl_et_al_jackdaw_contact_calls_data_and_scripts/unsupervised visual/audio/._.DS_Store
- Szipl_et_al_jackdaw_contact_calls_data_and_scripts/unsupervised visual/audio/4_kia_F-J_T6_24.wav
- __MACOSX/Szipl_et_al_jackdaw_contact_calls_data_and_scripts/unsupervised visual/audio/._4_kia_F-J_T6_24.wav
- Szipl_et_al_jackdaw_contact_calls_data_and_scripts/unsupervised visual/audio/8_kia_F-S_T5_3.wav
- __MACOSX/Szipl_et_al_jackdaw_contact_calls_data_and_scripts/unsupervised visual/audio/._8_kia_F-S_T5_3.wav
- Szipl_et_al_jackdaw_contact_calls_data_and_scripts/unsupervised visual/audio/4_kia_F-J_T6_18.wav
- __MACOSX/Szipl_et_al_jackdaw_contact_calls_data_and_scripts/unsupervised visual/audio/._4_kia_F-J_T6_18.wav
- Szipl_et_al_jackdaw_contact_calls_data_and_scripts/unsupervised visual/audio/4_kiak_F-J_T6_3.wav
- __MACOSX/Szipl_et_al_jackdaw_contact_calls_data_and_scripts/unsupervised visual/audio/._4_kiak_F-J_T6_3.wav
- Szipl_et_al_jackdaw_contact_calls_data_and_scripts/unsupervised visual/audio/3_kiak_F-G_T5_10.wav
- __MACOSX/Szipl_et_al_jackdaw_contact_calls_data_and_scripts/unsupervised visual/audio/._3_kiak_F-G_T5_10.wav
- Szipl_et_al_jackdaw_contact_calls_data_and_scripts/unsupervised visual/audio/4_kiak_F-J_T6_2.wav
- __MACOSX/Szipl_et_al_jackdaw_contact_calls_data_and_scripts/unsupervised visual/audio/._4_kiak_F-J_T6_2.wav
- Szipl_et_al_jackdaw_contact_calls_data_and_scripts/unsupervised visual/audio/3_kiak_F-G_T5_11.wav
- __MACOSX/Szipl_et_al_jackdaw_contact_calls_data_and_scripts/unsupervised visual/audio/._3_kiak_F-G_T5_11.wav
- Szipl_et_al_jackdaw_contact_calls_data_and_scripts/unsupervised visual/audio/4_kia_F-J_T6_19.wav
- __MACOSX/Szipl_et_al_jackdaw_contact_calls_data_and_scripts/unsupervised visual/audio/._4_kia_F-J_T6_19.wav
- Szipl_et_al_jackdaw_contact_calls_data_and_scripts/unsupervised visual/audio/8_kia_F-S_T5_2.wav
- __MACOSX/Szipl_et_al_jackdaw_contact_calls_data_and_scripts/unsupervised visual/audio/._8_kia_F-S_T5_2.wav
- Szipl_et_al_jackdaw_contact_calls_data_and_scripts/unsupervised visual/audio/3_kia_F-G_T5_17.wav
- __MACOSX/Szipl_et_al_jackdaw_contact_calls_data_and_scripts/unsupervised visual/audio/._3_kia_F-G_T5_17.wav
- Szipl_et_al_jackdaw_contact_calls_data_and_scripts/unsupervised visual/audio/0_kiak_F-X_T6_22.wav
- __MACOSX/Szipl_et_al_jackdaw_contact_calls_data_and_scripts/unsupervised visual/audio/._0_kiak_F-X_T6_22.wav
- Szipl_et_al_jackdaw_contact_calls_data_and_scripts/unsupervised visual/audio/5_kia_F-P_T5_2.wav
- __MACOSX/Szipl_et_al_jackdaw_contact_calls_data_and_scripts/unsupervised visual/audio/._5_kia_F-P_T5_2.wav
- Szipl_et_al_jackdaw_contact_calls_data_and_scripts/unsupervised visual/audio/3_kia_F-G_T5_6.wav
- __MACOSX/Szipl_et_al_jackdaw_contact_calls_data_and_scripts/unsupervised visual/audio/._3_kia_F-G_T5_6.wav
- Szipl_et_al_jackdaw_contact_calls_data_and_scripts/unsupervised visual/audio/6_kiak_F-PT_T6_11.wav
- __MACOSX/Szipl_et_al_jackdaw_contact_calls_data_and_scripts/unsupervised visual/audio/._6_kiak_F-PT_T6_11.wav
- Szipl_et_al_jackdaw_contact_calls_data_and_scripts/unsupervised visual/audio/0_kiak_F-X_T5_7.wav
- __MACOSX/Szipl_et_al_jackdaw_contact_calls_data_and_scripts/unsupervised visual/audio/._0_kiak_F-X_T5_7.wav
- Szipl_et_al_jackdaw_contact_calls_data_and_scripts/unsupervised visual/audio/9_kiak_F-U_T5_20.wav
- __MACOSX/Szipl_et_al_jackdaw_contact_calls_data_and_scripts/unsupervised visual/audio/._9_kiak_F-U_T5_20.wav
- Szipl_et_al_jackdaw_contact_calls_data_and_scripts/unsupervised visual/audio/1_kia_F-D_T7_3.wav
- __MACOSX/Szipl_et_al_jackdaw_contact_calls_data_and_scripts/unsupervised visual/audio/._1_kia_F-D_T7_3.wav
- Szipl_et_al_jackdaw_contact_calls_data_and_scripts/unsupervised visual/audio/2_kia_F-E_T7_9.wav
- __MACOSX/Szipl_et_al_jackdaw_contact_calls_data_and_scripts/unsupervised visual/audio/._2_kia_F-E_T7_9.wav
- Szipl_et_al_jackdaw_contact_calls_data_and_scripts/unsupervised visual/audio/8_kiak_F-S_T5_15.wav
- __MACOSX/Szipl_et_al_jackdaw_contact_calls_data_and_scripts/unsupervised visual/audio/._8_kiak_F-S_T5_15.wav
- Szipl_et_al_jackdaw_contact_calls_data_and_scripts/unsupervised visual/audio/1_kiak_F-D_T7_16.wav
- __MACOSX/Szipl_et_al_jackdaw_contact_calls_data_and_scripts/unsupervised visual/audio/._1_kiak_F-D_T7_16.wav
- Szipl_et_al_jackdaw_contact_calls_data_and_scripts/unsupervised visual/audio/1_kiak_F-D_T7_28.wav
- __MACOSX/Szipl_et_al_jackdaw_contact_calls_data_and_scripts/unsupervised visual/audio/._1_kiak_F-D_T7_28.wav
- Szipl_et_al_jackdaw_contact_calls_data_and_scripts/unsupervised visual/audio/1_kiak_F-D_T7_14.wav
- __MACOSX/Szipl_et_al_jackdaw_contact_calls_data_and_scripts/unsupervised visual/audio/._1_kiak_F-D_T7_14.wav
- Szipl_et_al_jackdaw_contact_calls_data_and_scripts/unsupervised visual/audio/6_kiak_F-PT_T5_9.wav
- __MACOSX/Szipl_et_al_jackdaw_contact_calls_data_and_scripts/unsupervised visual/audio/._6_kiak_F-PT_T5_9.wav
- Szipl_et_al_jackdaw_contact_calls_data_and_scripts/unsupervised visual/audio/8_kiak_F-S_T5_17.wav
- __MACOSX/Szipl_et_al_jackdaw_contact_calls_data_and_scripts/unsupervised visual/audio/._8_kiak_F-S_T5_17.wav
- Szipl_et_al_jackdaw_contact_calls_data_and_scripts/unsupervised visual/audio/1_kia_F-D_T7_1.wav
- __MACOSX/Szipl_et_al_jackdaw_contact_calls_data_and_scripts/unsupervised visual/audio/._1_kia_F-D_T7_1.wav
- Szipl_et_al_jackdaw_contact_calls_data_and_scripts/unsupervised visual/audio/9_kiak_F-U_T5_22.wav
- __MACOSX/Szipl_et_al_jackdaw_contact_calls_data_and_scripts/unsupervised visual/audio/._9_kiak_F-U_T5_22.wav
- Szipl_et_al_jackdaw_contact_calls_data_and_scripts/unsupervised visual/audio/0_kiak_F-X_T5_5.wav
- __MACOSX/Szipl_et_al_jackdaw_contact_calls_data_and_scripts/unsupervised visual/audio/._0_kiak_F-X_T5_5.wav
- Szipl_et_al_jackdaw_contact_calls_data_and_scripts/unsupervised visual/audio/8_kia_F-S_T5_18.wav
- __MACOSX/Szipl_et_al_jackdaw_contact_calls_data_and_scripts/unsupervised visual/audio/._8_kia_F-S_T5_18.wav
- Szipl_et_al_jackdaw_contact_calls_data_and_scripts/unsupervised visual/audio/2_kia_F-E_T5_9.wav
- __MACOSX/Szipl_et_al_jackdaw_contact_calls_data_and_scripts/unsupervised visual/audio/._2_kia_F-E_T5_9.wav
- Szipl_et_al_jackdaw_contact_calls_data_and_scripts/unsupervised visual/audio/3_kia_F-G_T5_4.wav
- __MACOSX/Szipl_et_al_jackdaw_contact_calls_data_and_scripts/unsupervised visual/audio/._3_kia_F-G_T5_4.wav
- Szipl_et_al_jackdaw_contact_calls_data_and_scripts/unsupervised visual/audio/8_kia_F-S_T5_24.wav
- __MACOSX/Szipl_et_al_jackdaw_contact_calls_data_and_scripts/unsupervised visual/audio/._8_kia_F-S_T5_24.wav
- Szipl_et_al_jackdaw_contact_calls_data_and_scripts/unsupervised visual/audio/0_kiak_F-X_T6_20.wav
- __MACOSX/Szipl_et_al_jackdaw_contact_calls_data_and_scripts/unsupervised visual/audio/._0_kiak_F-X_T6_20.wav
- Szipl_et_al_jackdaw_contact_calls_data_and_scripts/unsupervised visual/audio/3_kia_F-G_T5_15.wav
- __MACOSX/Szipl_et_al_jackdaw_contact_calls_data_and_scripts/unsupervised visual/audio/._3_kia_F-G_T5_15.wav
- Szipl_et_al_jackdaw_contact_calls_data_and_scripts/unsupervised visual/audio/3_kiak_F-G_T5_13.wav
- __MACOSX/Szipl_et_al_jackdaw_contact_calls_data_and_scripts/unsupervised visual/audio/._3_kiak_F-G_T5_13.wav
- Szipl_et_al_jackdaw_contact_calls_data_and_scripts/unsupervised visual/audio/3_kiak_F-G_T5_12.wav
- __MACOSX/Szipl_et_al_jackdaw_contact_calls_data_and_scripts/unsupervised visual/audio/._3_kiak_F-G_T5_12.wav
- Szipl_et_al_jackdaw_contact_calls_data_and_scripts/unsupervised visual/audio/4_kiak_F-J_T6_1.wav
- __MACOSX/Szipl_et_al_jackdaw_contact_calls_data_and_scripts/unsupervised visual/audio/._4_kiak_F-J_T6_1.wav
- Szipl_et_al_jackdaw_contact_calls_data_and_scripts/unsupervised visual/audio/3_kia_F-G_T5_14.wav
- __MACOSX/Szipl_et_al_jackdaw_contact_calls_data_and_scripts/unsupervised visual/audio/._3_kia_F-G_T5_14.wav
- Szipl_et_al_jackdaw_contact_calls_data_and_scripts/unsupervised visual/audio/8_kia_F-S_T5_1.wav
- __MACOSX/Szipl_et_al_jackdaw_contact_calls_data_and_scripts/unsupervised visual/audio/._8_kia_F-S_T5_1.wav
- Szipl_et_al_jackdaw_contact_calls_data_and_scripts/unsupervised visual/audio/5_kia_F-P_T5_1.wav
- __MACOSX/Szipl_et_al_jackdaw_contact_calls_data_and_scripts/unsupervised visual/audio/._5_kia_F-P_T5_1.wav
- Szipl_et_al_jackdaw_contact_calls_data_and_scripts/unsupervised visual/audio/0_kiak_F-X_T6_21.wav
- __MACOSX/Szipl_et_al_jackdaw_contact_calls_data_and_scripts/unsupervised visual/audio/._0_kiak_F-X_T6_21.wav
- Szipl_et_al_jackdaw_contact_calls_data_and_scripts/unsupervised visual/audio/2_kia_F-E_T5_8.wav
- __MACOSX/Szipl_et_al_jackdaw_contact_calls_data_and_scripts/unsupervised visual/audio/._2_kia_F-E_T5_8.wav
- Szipl_et_al_jackdaw_contact_calls_data_and_scripts/unsupervised visual/audio/8_kia_F-S_T5_25.wav
- __MACOSX/Szipl_et_al_jackdaw_contact_calls_data_and_scripts/unsupervised visual/audio/._8_kia_F-S_T5_25.wav
- Szipl_et_al_jackdaw_contact_calls_data_and_scripts/unsupervised visual/audio/3_kia_F-G_T5_5.wav
- __MACOSX/Szipl_et_al_jackdaw_contact_calls_data_and_scripts/unsupervised visual/audio/._3_kia_F-G_T5_5.wav
- Szipl_et_al_jackdaw_contact_calls_data_and_scripts/unsupervised visual/audio/6_kiak_F-PT_T6_12.wav
- __MACOSX/Szipl_et_al_jackdaw_contact_calls_data_and_scripts/unsupervised visual/audio/._6_kiak_F-PT_T6_12.wav
- Szipl_et_al_jackdaw_contact_calls_data_and_scripts/unsupervised visual/audio/8_kia_F-S_T5_19.wav
- __MACOSX/Szipl_et_al_jackdaw_contact_calls_data_and_scripts/unsupervised visual/audio/._8_kia_F-S_T5_19.wav
- Szipl_et_al_jackdaw_contact_calls_data_and_scripts/unsupervised visual/audio/0_kiak_F-X_T5_4.wav
- __MACOSX/Szipl_et_al_jackdaw_contact_calls_data_and_scripts/unsupervised visual/audio/._0_kiak_F-X_T5_4.wav
- Szipl_et_al_jackdaw_contact_calls_data_and_scripts/unsupervised visual/audio/9_kiak_F-U_T5_23.wav
- __MACOSX/Szipl_et_al_jackdaw_contact_calls_data_and_scripts/unsupervised visual/audio/._9_kiak_F-U_T5_23.wav
- Szipl_et_al_jackdaw_contact_calls_data_and_scripts/unsupervised visual/audio/6_kiak_F-PT_T5_8.wav
- __MACOSX/Szipl_et_al_jackdaw_contact_calls_data_and_scripts/unsupervised visual/audio/._6_kiak_F-PT_T5_8.wav
- Szipl_et_al_jackdaw_contact_calls_data_and_scripts/unsupervised visual/audio/1_kiak_F-D_T7_15.wav
- __MACOSX/Szipl_et_al_jackdaw_contact_calls_data_and_scripts/unsupervised visual/audio/._1_kiak_F-D_T7_15.wav
- Szipl_et_al_jackdaw_contact_calls_data_and_scripts/unsupervised visual/audio/1_kiak_F-D_T7_29.wav
- __MACOSX/Szipl_et_al_jackdaw_contact_calls_data_and_scripts/unsupervised visual/audio/._1_kiak_F-D_T7_29.wav
- Szipl_et_al_jackdaw_contact_calls_data_and_scripts/unsupervised visual/audio/2_kia_F-E_T5_22.wav
- __MACOSX/Szipl_et_al_jackdaw_contact_calls_data_and_scripts/unsupervised visual/audio/._2_kia_F-E_T5_22.wav
- Szipl_et_al_jackdaw_contact_calls_data_and_scripts/unsupervised visual/audio/5_kia_F-P_T6_4.wav
- __MACOSX/Szipl_et_al_jackdaw_contact_calls_data_and_scripts/unsupervised visual/audio/._5_kia_F-P_T6_4.wav
[truncated: 799 more entries]
