# Supplementary material for: Variability and individuality in the contact calls of jackdaws (Corvus monedula)
Source: Anim Cogn. 2025 Dec 16;29(1):2. doi: 10.1007/s10071-025-02022-4 (PMC12705776; doi:10.1007/s10071-025-02022-4)
Supplement: Supplementary file 2 — Supplementary Material 2 [file 10071_2025_2022_MOESM2_ESM.zip › Szipl_et_al_jackdaw_contact_calls_data_and_scripts/unsupervised visual/environments/umap_tut_env.yaml]

name: umap_tut_env
channels:
  - conda-forge
  - defaults
dependencies:
  - _libgcc_mutex=0.1
  - _openmp_mutex=4.5
  - anyio=2.2.0
  - appdirs=1.4.4
  - argon2-cffi=20.1.0
  - async_generator=1.10
  - attrs=20.3.0
  - audioread=2.1.9
  - babel=2.9.0
  - backcall=0.2.0
  - blas=1.0
  - bleach=3.3.0
  - brotlipy=0.7.0
  - bzip2=1.0.8
  - ca-certificates=2021.5.30
  - cachecontrol=0.12.6
  - cairo=1.14.12
  - certifi=2021.5.30
  - cffi=1.14.5
  - chardet=4.0.0
  - cryptography=3.4.7
  - cycler=0.10.0
  - cython=0.29.24
  - dbus=1.13.18
  - decorator=5.0.7
  - defusedxml=0.7.1
  - entrypoints=0.3
  - expat=2.3.0
  - ffmpeg=4.3.1
  - fontconfig=2.13.1
  - freetype=2.10.4
  - fribidi=1.0.10
  - gettext=0.19.8.1
  - glib=2.56.2
  - gmp=6.2.1
  - gnutls=3.6.13
  - graphite2=1.3.14
  - graphviz=2.40.1
  - gst-plugins-base=1.14.0
  - gstreamer=1.14.0
  - harfbuzz=1.8.8
  - hdbscan=0.8.27
  - hdmedians=0.14.2
  - icu=58.2
  - idna=2.10
  - importlib-metadata=3.10.0
  - importlib_metadata=3.10.0
  - iniconfig=1.1.1
  - intel-openmp=2021.2.0
  - ipykernel=5.3.4
  - ipython=7.22.0
  - ipython_genutils=0.2.0
  - ipywidgets=7.6.3
  - jedi=0.17.0
  - jinja2=2.11.3
  - joblib=1.0.1
  - jpeg=9d
  - json5=0.9.5
  - jsonschema=3.2.0
  - jupyter-packaging=0.7.12
  - jupyter_client=6.1.12
  - jupyter_core=4.7.1
  - jupyter_server=1.4.1
  - jupyterlab=3.0.14
  - jupyterlab_pygments=0.1.2
  - jupyterlab_server=2.4.0
  - jupyterlab_widgets=1.0.0
  - kiwisolver=1.3.1
  - lame=3.100
  - lcms2=2.12
  - ld_impl_linux-64=2.33.1
  - libffi=3.3
  - libflac=1.3.3
  - libgcc=7.2.0
  - libgcc-ng=9.3.0
  - libgfortran-ng=7.5.0
  - libgfortran4=7.5.0
  - libgomp=9.3.0
  - libllvm10=10.0.1
  - libogg=1.3.4
  - libopus=1.3.1
  - libpng=1.6.37
  - librosa=0.8.0
  - libsndfile=1.0.31
  - libsodium=1.0.18
  - libstdcxx-ng=9.3.0
  - libtiff=4.2.0
  - libuuid=1.0.3
  - libvorbis=1.3.7
  - libwebp-base=1.2.0
  - libxcb=1.14
  - libxml2=2.9.10
  - llvmlite=0.36.0
  - lockfile=0.12.2
  - lz4-c=1.9.3
  - markupsafe=1.1.1
  - matplotlib=3.3.4
  - matplotlib-base=3.3.4
  - mistune=0.8.4
  - mkl=2021.2.0
  - mkl-service=2.3.0
  - mkl_fft=1.3.0
  - mkl_random=1.2.1
  - more-itertools=8.8.0
  - msgpack-python=1.0.2
  - natsort=7.1.1
  - nbclassic=0.2.6
  - nbclient=0.5.3
  - nbconvert=6.0.7
  - nbformat=5.1.3
  - ncurses=6.2
  - nest-asyncio=1.5.1
  - nettle=3.6
  - networkx=2.5
  - nodejs=6.11.2
  - notebook=6.3.0
  - numba=0.53.1
  - numpy=1.20.1
  - numpy-base=1.20.1
  - olefile=0.46
  - openh264=2.1.1
  - openjpeg=2.4.0
  - openssl=1.1.1k
  - packaging=20.9
  - pandas=1.2.4
  - pandoc=2.12
  - pandocfilters=1.4.3
  - pango=1.42.4
  - parso=0.8.2
  - patsy=0.5.1
  - pcre=8.44
  - pexpect=4.8.0
  - pickleshare=0.7.5
  - pillow=8.1.2
  - pip=21.0.1
  - pixman=0.40.0
  - plotly=4.14.3
  - pluggy=0.13.1
  - pooch=1.3.0
  - prometheus_client=0.10.1
  - prompt-toolkit=3.0.17
  - ptyprocess=0.7.0
  - py=1.10.0
  - pycparser=2.20
  - pygments=2.8.1
  - pygraphviz=1.3
  - pynndescent=0.5.2
  - pyopenssl=20.0.1
  - pyparsing=2.4.7
  - pyqt=5.9.2
  - pyrsistent=0.17.3
  - pysocks=1.7.1
  - pysoundfile=0.10.3.post1
  - pytest=6.2.4
  - python=3.7.10
  - python-dateutil=2.8.1
  - python_abi=3.7
  - pytz=2021.1
  - pyzmq=20.0.0
  - qt=5.9.7
  - readline=8.1
  - requests=2.25.1
  - resampy=0.2.2
  - retrying=1.3.3
  - scikit-bio=0.5.6
  - scikit-learn=0.24.1
  - scipy=1.6.2
  - seaborn=0.11.1
  - send2trash=1.5.0
  - setuptools=52.0.0
  - sip=4.19.8
  - six=1.15.0
  - sniffio=1.2.0
  - sqlite=3.35.4
  - statsmodels=0.12.2
  - tbb=2020.2
  - terminado=0.9.4
  - testpath=0.4.4
  - threadpoolctl=2.1.0
  - tk=8.6.10
  - toml=0.10.2
  - tornado=6.1
  - traitlets=5.0.5
  - typing_extensions=3.7.4.3
  - umap-learn=0.5.1
  - urllib3=1.26.4
  - voila=0.2.10
  - wcwidth=0.2.5
  - webencodings=0.5.1
  - wheel=0.36.2
  - widgetsnbextension=3.5.1
  - x264=1!161.3030
  - xz=5.2.5
  - zeromq=4.3.4
  - zipp=3.4.1
  - zlib=1.2.11
  - zstd=1.4.9
  - pip:
    - audeer==1.14.0
    - audiofile==0.4.2
    - pathlib2==2.3.5
    - sox==1.4.1
    - tqdm==4.60.0
prefix: /home/mthomas/anaconda3/envs/umap_tut_env
