# Supplementary material for: Variability and individuality in the contact calls of jackdaws (Corvus monedula)
Source: Anim Cogn. 2025 Dec 16;29(1):2. doi: 10.1007/s10071-025-02022-4 (PMC12705776; doi:10.1007/s10071-025-02022-4)
Supplement: Supplementary file 2 — Supplementary Material 2 [file 10071_2025_2022_MOESM2_ESM.zip › Szipl_et_al_jackdaw_contact_calls_data_and_scripts/unsupervised visual/parameters/spec_params.py]

N_MELS = 40
FFT_WIN = 0.01
FFT_HOP = 0.00125
WINDOW = "hann"
FMIN = 0
FMAX = 24000
LOWCUT = 200.0
HIGHCUT = 12000.0
N_MELS_FILTERED = 40
