# Supplementary material for: Variability and individuality in the contact calls of jackdaws (Corvus monedula)
Source: Anim Cogn. 2025 Dec 16;29(1):2. doi: 10.1007/s10071-025-02022-4 (PMC12705776; doi:10.1007/s10071-025-02022-4)
Supplement: Supplementary file 2 — Supplementary Material 2 [file 10071_2025_2022_MOESM2_ESM.zip › Szipl_et_al_jackdaw_contact_calls_data_and_scripts/unsupervised visual/functions/custom_dist_functions_umap.py]

#!/usr/bin/env python
# coding: utf-8

# In[ ]:


# -*- coding: utf-8 -*-
"""
Created on Tue May  4 17:39:59 2021

Collection of custom distance functions for UMAP

@author: marathomas
"""

import numpy as np 
import numba
from numba import jit

MIN_OVERLAP = 0.9


@numba.njit()
def unpack_specs(a,b):
    """
    Function that unpacks two specs that have been transformed into 
    a 1D array with preprocessing_functions.pad_transform_spec and 
    restores their original 2D shape

    Parameters
    ----------
    a,b : 1D numpy arrays (numeric)

    Returns
    -------
    spec_s, spec_l : 2D numpy arrays (numeric)
                     the restored specs 
    Example
    -------
    >>> 

    """

    a_shape0 = int(a[0])
    a_shape1 = int(a[1])
    b_shape0 = int(b[0])
    b_shape1 = int(b[1])

    spec_a= np.reshape(a[2:(a_shape0*a_shape1)+2], (a_shape0, a_shape1))
    spec_b= np.reshape(b[2:(b_shape0*b_shape1)+2], (b_shape0, b_shape1))
    
    len_a = a_shape1
    len_b = b_shape1
    
    # find bigger spec
    spec_s = spec_a
    spec_l = spec_b

    if len_a>len_b:
        spec_s = spec_b
        spec_l = spec_a
        
    return spec_s, spec_l


@numba.njit()
def calc_timeshift_pad(a,b):
    """
    Custom numba-compatible distance function for UMAP.
    Calculates distance between two spectrograms a,b 
    by shifting the shorter spectrogram along the longer
    one and finding the minimum distance overlap (according to
    spec_dist). Non-overlapping sections of the shorter spec are 
    zero-padded to match the longer spec when calculating the distance. 
    Uses global variable OVERLAP to constrain shifting to have 
    OVERLAP*100 % of overlap between specs.
    
    Parameters
    ----------
    a,b : 1D numpy arrays (numeric)
          pad_transformed spectrograms
          (with preprocessing_functions.pad_transform_spec)

    Returns
    -------
    dist : numeric (float64)
           distance between spectrograms a,b
    
    Example
    -------
    >>> 

    """
    
    spec_s, spec_l = unpack_specs(a,b)
    
    len_s = spec_s.shape[1]
    len_l = spec_l.shape[1]

    nfreq = spec_s.shape[0] 

    # define start position
    min_overlap_frames = int(MIN_OVERLAP * len_s)
    start_timeline = min_overlap_frames-len_s
    max_timeline = len_l - min_overlap_frames
    
    n_of_calculations = int((((max_timeline+1-start_timeline)+(max_timeline+1-start_timeline))/2) +1)

    distances = np.full((n_of_calculations),999.)

    count=0
    
    for timeline_p in range(start_timeline, max_timeline+1,2):
        #print("timeline: ", timeline_p)
        # mismatch on left side
        if timeline_p < 0:

            len_overlap = len_s - abs(timeline_p)
            
            pad_s = np.full((nfreq, (len_l-len_overlap)),0.)
            pad_l = np.full((nfreq, (len_s-len_overlap)),0.)

            s_config = np.append(spec_s, pad_s, axis=1).astype(np.float64)
            l_config = np.append(pad_l, spec_l, axis=1).astype(np.float64)

        # mismatch on right side
        elif timeline_p > (len_l-len_s):
            
            len_overlap = len_l - timeline_p

            pad_s = np.full((nfreq, (len_l-len_overlap)),0.)
            pad_l = np.full((nfreq, (len_s-len_overlap)),0.)

            s_config = np.append(pad_s, spec_s, axis=1).astype(np.float64)
            l_config = np.append(spec_l, pad_l, axis=1).astype(np.float64)

        # no mismatch on either side
        else:
            len_overlap = len_s
            start_col_l = timeline_p
            end_col_l = start_col_l + len_overlap

            pad_s_left = np.full((nfreq, start_col_l),0.)
            pad_s_right = np.full((nfreq, (len_l - end_col_l)),0.)

            l_config = spec_l.astype(np.float64)
            s_config = np.append(pad_s_left, spec_s, axis=1).astype(np.float64)
            s_config = np.append(s_config, pad_s_right, axis=1).astype(np.float64)
        
        size = s_config.shape[0]*s_config.shape[1]
        distances[count] = spec_dist(s_config, l_config, size)
        count = count + 1


    min_dist = np.min(distances)
    return min_dist
