# Supplementary material for: Variability and individuality in the contact calls of jackdaws (Corvus monedula)
Source: Anim Cogn. 2025 Dec 16;29(1):2. doi: 10.1007/s10071-025-02022-4 (PMC12705776; doi:10.1007/s10071-025-02022-4)
Supplement: Supplementary file 2 — Supplementary Material 2 [file 10071_2025_2022_MOESM2_ESM.zip › Szipl_et_al_jackdaw_contact_calls_data_and_scripts/unsupervised visual/data/info_file.csv]

filename	ID	calltype
0_kia_F-X_T5_1.wav	X	harmonic
0_kia_F-X_T6_1.wav	X	harmonic
0_kia_F-X_T7_1.wav	X	harmonic
0_kia_F-X_T7_2.wav	X	harmonic
0_kia_F-X_T7_3.wav	X	harmonic
0_kia_F-X_T7_4.wav	X	harmonic
0_kia_F-X_T7_5.wav	X	harmonic
0_kia_F-X_T7_6.wav	X	harmonic
0_kia_F-X_T7_7.wav	X	harmonic
0_kiak_F-X_T5_1.wav	X	harmonic
0_kiak_F-X_T5_2.wav	X	harmonic
0_kiak_F-X_T5_3.wav	X	harmonic
0_kiak_F-X_T5_4.wav	X	harmonic
0_kiak_F-X_T5_5.wav	X	harmonic
0_kiak_F-X_T5_6.wav	X	harmonic
0_kiak_F-X_T5_7.wav	X	harmonic
0_kiak_F-X_T5_8.wav	X	harmonic
0_kiak_F-X_T6_1.wav	X	harmonic
0_kiak_F-X_T6_10.wav	X	harmonic
0_kiak_F-X_T6_11.wav	X	harmonic
0_kiak_F-X_T6_12.wav	X	harmonic
0_kiak_F-X_T6_13.wav	X	harmonic
0_kiak_F-X_T6_14.wav	X	harmonic
0_kiak_F-X_T6_15.wav	X	harmonic
0_kiak_F-X_T6_16.wav	X	harmonic
0_kiak_F-X_T6_17.wav	X	harmonic
0_kiak_F-X_T6_18.wav	X	harmonic
0_kiak_F-X_T6_19.wav	X	harmonic
0_kiak_F-X_T6_2.wav	X	harmonic
0_kiak_F-X_T6_20.wav	X	harmonic
0_kiak_F-X_T6_21.wav	X	harmonic
0_kiak_F-X_T6_22.wav	X	harmonic
0_kiak_F-X_T6_23.wav	X	harmonic
0_kiak_F-X_T6_24.wav	X	harmonic
0_kiak_F-X_T6_25.wav	X	harmonic
0_kiak_F-X_T6_26.wav	X	harmonic
0_kiak_F-X_T6_27.wav	X	harmonic
0_kiak_F-X_T6_3.wav	X	harmonic
0_kiak_F-X_T6_4.wav	X	harmonic
0_kiak_F-X_T6_5.wav	X	harmonic
0_kiak_F-X_T6_6.wav	X	harmonic
0_kiak_F-X_T6_7.wav	X	harmonic
0_kiak_F-X_T6_8.wav	X	harmonic
0_kiak_F-X_T6_9.wav	X	harmonic
0_kiak_F-X_T7_1.wav	X	harmonic
0_kiak_F-X_T7_2.wav	X	harmonic
1_kia_F-D_T7_1.wav	D	harmonic
1_kia_F-D_T7_10.wav	D	harmonic
1_kia_F-D_T7_11.wav	D	harmonic
1_kia_F-D_T7_12.wav	D	harmonic
1_kia_F-D_T7_13.wav	D	harmonic
1_kia_F-D_T7_14.wav	D	harmonic
1_kia_F-D_T7_15.wav	D	harmonic
1_kia_F-D_T7_16.wav	D	harmonic
1_kia_F-D_T7_17.wav	D	harmonic
1_kia_F-D_T7_18.wav	D	harmonic
1_kia_F-D_T7_19.wav	D	harmonic
1_kia_F-D_T7_2.wav	D	harmonic
1_kia_F-D_T7_20.wav	D	harmonic
1_kia_F-D_T7_21.wav	D	harmonic
1_kia_F-D_T7_22.wav	D	harmonic
1_kia_F-D_T7_23.wav	D	harmonic
1_kia_F-D_T7_24.wav	D	harmonic
1_kia_F-D_T7_25.wav	D	harmonic
1_kia_F-D_T7_26.wav	D	harmonic
1_kia_F-D_T7_27.wav	D	harmonic
1_kia_F-D_T7_28.wav	D	harmonic
1_kia_F-D_T7_29.wav	D	harmonic
1_kia_F-D_T7_3.wav	D	harmonic
1_kia_F-D_T7_30.wav	D	harmonic
1_kia_F-D_T7_31.wav	D	harmonic
1_kia_F-D_T7_32.wav	D	harmonic
1_kia_F-D_T7_33.wav	D	harmonic
1_kia_F-D_T7_4.wav	D	harmonic
1_kia_F-D_T7_5.wav	D	harmonic
1_kia_F-D_T7_6.wav	D	harmonic
1_kia_F-D_T7_7.wav	D	harmonic
1_kia_F-D_T7_8.wav	D	harmonic
1_kia_F-D_T7_9.wav	D	harmonic
1_kiak_F-D_T7_1.wav	D	harmonic
1_kiak_F-D_T7_10.wav	D	harmonic
1_kiak_F-D_T7_11.wav	D	harmonic
1_kiak_F-D_T7_12.wav	D	harmonic
1_kiak_F-D_T7_13.wav	D	harmonic
1_kiak_F-D_T7_14.wav	D	harmonic
1_kiak_F-D_T7_15.wav	D	harmonic
1_kiak_F-D_T7_16.wav	D	harmonic
1_kiak_F-D_T7_17.wav	D	harmonic
1_kiak_F-D_T7_18.wav	D	harmonic
1_kiak_F-D_T7_19.wav	D	harmonic
1_kiak_F-D_T7_2.wav	D	harmonic
1_kiak_F-D_T7_20.wav	D	harmonic
1_kiak_F-D_T7_21.wav	D	harmonic
1_kiak_F-D_T7_22.wav	D	harmonic
1_kiak_F-D_T7_23.wav	D	harmonic
1_kiak_F-D_T7_24.wav	D	harmonic
1_kiak_F-D_T7_25.wav	D	harmonic
1_kiak_F-D_T7_26.wav	D	harmonic
1_kiak_F-D_T7_27.wav	D	harmonic
1_kiak_F-D_T7_28.wav	D	harmonic
1_kiak_F-D_T7_29.wav	D	harmonic
1_kiak_F-D_T7_3.wav	D	harmonic
1_kiak_F-D_T7_30.wav	D	harmonic
1_kiak_F-D_T7_31.wav	D	harmonic
1_kiak_F-D_T7_32.wav	D	harmonic
1_kiak_F-D_T7_33.wav	D	harmonic
1_kiak_F-D_T7_34.wav	D	harmonic
1_kiak_F-D_T7_35.wav	D	harmonic
1_kiak_F-D_T7_36.wav	D	harmonic
1_kiak_F-D_T7_37.wav	D	harmonic
1_kiak_F-D_T7_38.wav	D	harmonic
1_kiak_F-D_T7_39.wav	D	harmonic
1_kiak_F-D_T7_4.wav	D	harmonic
1_kiak_F-D_T7_40.wav	D	harmonic
1_kiak_F-D_T7_41.wav	D	harmonic
1_kiak_F-D_T7_6.wav	D	harmonic
1_kiak_F-D_T7_7.wav	D	harmonic
1_kiak_F-D_T7_8.wav	D	harmonic
1_kiak_F-D_T7_9.wav	D	harmonic
2_kia_F-E_T5_1.wav	E	harmonic
2_kia_F-E_T5_10.wav	E	harmonic
2_kia_F-E_T5_11.wav	E	harmonic
2_kia_F-E_T5_12.wav	E	harmonic
2_kia_F-E_T5_13.wav	E	harmonic
2_kia_F-E_T5_14.wav	E	harmonic
2_kia_F-E_T5_15.wav	E	harmonic
2_kia_F-E_T5_16.wav	E	harmonic
2_kia_F-E_T5_17.wav	E	harmonic
2_kia_F-E_T5_18.wav	E	harmonic
2_kia_F-E_T5_19.wav	E	harmonic
2_kia_F-E_T5_2.wav	E	harmonic
2_kia_F-E_T5_20.wav	E	harmonic
2_kia_F-E_T5_21.wav	E	harmonic
2_kia_F-E_T5_22.wav	E	harmonic
2_kia_F-E_T5_23.wav	E	harmonic
2_kia_F-E_T5_24.wav	E	harmonic
2_kia_F-E_T5_25.wav	E	harmonic
2_kia_F-E_T5_26.wav	E	harmonic
2_kia_F-E_T5_27.wav	E	harmonic
2_kia_F-E_T5_28.wav	E	harmonic
2_kia_F-E_T5_29.wav	E	harmonic
2_kia_F-E_T5_3.wav	E	harmonic
2_kia_F-E_T5_30.wav	E	harmonic
2_kia_F-E_T5_31.wav	E	harmonic
2_kia_F-E_T5_32.wav	E	harmonic
2_kia_F-E_T5_4.wav	E	harmonic
2_kia_F-E_T5_5.wav	E	harmonic
2_kia_F-E_T5_6.wav	E	harmonic
2_kia_F-E_T5_7.wav	E	harmonic
2_kia_F-E_T5_8.wav	E	harmonic
2_kia_F-E_T5_9.wav	E	harmonic
2_kia_F-E_T7_10.wav	E	harmonic
2_kia_F-E_T7_2.wav	E	harmonic
2_kia_F-E_T7_3.wav	E	harmonic
2_kia_F-E_T7_4.wav	E	harmonic
2_kia_F-E_T7_5.wav	E	harmonic
2_kia_F-E_T7_6.wav	E	harmonic
2_kia_F-E_T7_7.wav	E	harmonic
2_kia_F-E_T7_8.wav	E	harmonic
2_kia_F-E_T7_9.wav	E	harmonic
2_kiak_F-E_T5_10.wav	E	noisy
2_kiak_F-E_T5_11.wav	E	noisy
2_kiak_F-E_T5_12.wav	E	harmonic
2_kiak_F-E_T5_3.wav	E	noisy
2_kiak_F-E_T5_4.wav	E	noisy
2_kiak_F-E_T5_5.wav	E	noisy
2_kiak_F-E_T5_6.wav	E	noisy
2_kiak_F-E_T5_7.wav	E	noisy
2_kiak_F-E_T5_8.wav	E	noisy
2_kiak_F-E_T5_9.wav	E	noisy
2_kiak_F-E_T7_1.wav	E	harmonic
2_kiak_F-E_T7_2.wav	E	harmonic
2_kiak_F-E_T7_3.wav	E	harmonic
3_kia_F-G_T5_1.wav	G	harmonic
3_kia_F-G_T5_10.wav	G	harmonic
3_kia_F-G_T5_11.wav	G	harmonic
3_kia_F-G_T5_12.wav	G	harmonic
3_kia_F-G_T5_13.wav	G	harmonic
3_kia_F-G_T5_14.wav	G	harmonic
3_kia_F-G_T5_15.wav	G	harmonic
3_kia_F-G_T5_16.wav	G	harmonic
3_kia_F-G_T5_17.wav	G	harmonic
3_kia_F-G_T5_18.wav	G	harmonic
3_kia_F-G_T5_19.wav	G	harmonic
3_kia_F-G_T5_2.wav	G	harmonic
3_kia_F-G_T5_20.wav	G	harmonic
3_kia_F-G_T5_3.wav	G	harmonic
3_kia_F-G_T5_4.wav	G	harmonic
3_kia_F-G_T5_5.wav	G	harmonic
3_kia_F-G_T5_6.wav	G	harmonic
3_kia_F-G_T5_7.wav	G	harmonic
3_kia_F-G_T5_8.wav	G	harmonic
3_kia_F-G_T5_9.wav	G	harmonic
3_kiak_F-G_T5_1.wav	G	noisy
3_kiak_F-G_T5_10.wav	G	noisy
3_kiak_F-G_T5_11.wav	G	harmonic
3_kiak_F-G_T5_12.wav	G	harmonic
3_kiak_F-G_T5_13.wav	G	noisy
3_kiak_F-G_T5_14.wav	G	noisy
3_kiak_F-G_T5_15.wav	G	harmonic
3_kiak_F-G_T5_16.wav	G	harmonic
3_kiak_F-G_T5_17.wav	G	harmonic
3_kiak_F-G_T5_19.wav	G	noisy
3_kiak_F-G_T5_2.wav	G	noisy
3_kiak_F-G_T5_20.wav	G	noisy
3_kiak_F-G_T5_21.wav	G	noisy
3_kiak_F-G_T5_22.wav	G	noisy
3_kiak_F-G_T5_23.wav	G	noisy
3_kiak_F-G_T5_24.wav	G	noisy
3_kiak_F-G_T5_25.wav	G	noisy
3_kiak_F-G_T5_26.wav	G	noisy
3_kiak_F-G_T5_27.wav	G	noisy
3_kiak_F-G_T5_28.wav	G	noisy
3_kiak_F-G_T5_29.wav	G	noisy
3_kiak_F-G_T5_3.wav	G	harmonic
3_kiak_F-G_T5_4.wav	G	harmonic
3_kiak_F-G_T5_5.wav	G	harmonic
3_kiak_F-G_T5_6.wav	G	harmonic
3_kiak_F-G_T5_7.wav	G	harmonic
3_kiak_F-G_T5_8.wav	G	harmonic
3_kiak_F-G_T5_9.wav	G	harmonic
3_kiak_F-G_T6_1.wav	G	harmonic
3_kiak_F-G_T6_2.wav	G	harmonic
4_kia_F-J_T5_10.wav	J	harmonic
4_kia_F-J_T5_11.wav	J	harmonic
4_kia_F-J_T5_12.wav	J	harmonic
4_kia_F-J_T5_13.wav	J	harmonic
4_kia_F-J_T5_14.wav	J	harmonic
4_kia_F-J_T5_15.wav	J	harmonic
4_kia_F-J_T5_16.wav	J	harmonic
4_kia_F-J_T5_17.wav	J	harmonic
4_kia_F-J_T5_18.wav	J	harmonic
4_kia_F-J_T5_19.wav	J	harmonic
4_kia_F-J_T5_20.wav	J	harmonic
4_kia_F-J_T5_21.wav	J	harmonic
4_kia_F-J_T5_22.wav	J	harmonic
4_kia_F-J_T5_23.wav	J	harmonic
4_kia_F-J_T5_24.wav	J	harmonic
4_kia_F-J_T5_25.wav	J	harmonic
4_kia_F-J_T5_26.wav	J	harmonic
4_kia_F-J_T5_27.wav	J	harmonic
4_kia_F-J_T5_28.wav	J	harmonic
4_kia_F-J_T5_29.wav	J	harmonic
4_kia_F-J_T5_30.wav	J	harmonic
4_kia_F-J_T5_31.wav	J	harmonic
4_kia_F-J_T5_32.wav	J	harmonic
4_kia_F-J_T5_4.wav	J	harmonic
4_kia_F-J_T5_5.wav	J	harmonic
4_kia_F-J_T5_6.wav	J	harmonic
4_kia_F-J_T5_7.wav	J	harmonic
4_kia_F-J_T5_8.wav	J	harmonic
4_kia_F-J_T5_9.wav	J	harmonic
4_kia_F-J_T6_1.wav	J	harmonic
4_kia_F-J_T6_10.wav	J	harmonic
4_kia_F-J_T6_11.wav	J	harmonic
4_kia_F-J_T6_12.wav	J	harmonic
4_kia_F-J_T6_13.wav	J	harmonic
4_kia_F-J_T6_14.wav	J	harmonic
4_kia_F-J_T6_15.wav	J	harmonic
4_kia_F-J_T6_16.wav	J	harmonic
4_kia_F-J_T6_17.wav	J	harmonic
4_kia_F-J_T6_18.wav	J	harmonic
4_kia_F-J_T6_19.wav	J	harmonic
4_kia_F-J_T6_2.wav	J	harmonic
4_kia_F-J_T6_20.wav	J	harmonic
4_kia_F-J_T6_21.wav	J	harmonic
4_kia_F-J_T6_22.wav	J	harmonic
4_kia_F-J_T6_23.wav	J	harmonic
4_kia_F-J_T6_24.wav	J	harmonic
4_kia_F-J_T6_3.wav	J	harmonic
4_kia_F-J_T6_4.wav	J	harmonic
4_kia_F-J_T6_5.wav	J	harmonic
4_kia_F-J_T6_6.wav	J	harmonic
4_kia_F-J_T6_7.wav	J	harmonic
4_kia_F-J_T6_8.wav	J	harmonic
4_kia_F-J_T6_9.wav	J	harmonic
4_kiak_F-J_T5_1.wav	J	harmonic
4_kiak_F-J_T5_2.wav	J	harmonic
4_kiak_F-J_T5_3.wav	J	noisy
4_kiak_F-J_T6_1.wav	J	harmonic
4_kiak_F-J_T6_2.wav	J	harmonic
4_kiak_F-J_T6_3.wav	J	harmonic
4_kiak_F-J_T6_4.wav	J	harmonic
4_kiak_F-J_T6_5.wav	J	harmonic
4_kiak_F-J_T6_6.wav	J	harmonic
5_kia_F-P_T5_1.wav	P	harmonic
5_kia_F-P_T5_2.wav	P	harmonic
5_kia_F-P_T5_3.wav	P	harmonic
5_kia_F-P_T5_4.wav	P	harmonic
5_kia_F-P_T5_5.wav	P	harmonic
5_kia_F-P_T5_6.wav	P	harmonic
5_kia_F-P_T6_1.wav	P	harmonic
5_kia_F-P_T6_2.wav	P	harmonic
5_kia_F-P_T6_3.wav	P	harmonic
5_kia_F-P_T6_4.wav	P	harmonic
5_kia_F-P_T6_5.wav	P	harmonic
5_kiak_F-P_T5_1.wav	P	harmonic
5_kiak_F-P_T5_2.wav	P	harmonic
5_kiak_F-P_T5_3.wav	P	harmonic
5_kiak_F-P_T6_1.wav	P	harmonic
5_kiak_F-P_T6_2.wav	P	harmonic
6_kia_F-PT_T6_1.wav	PT	harmonic
6_kia_F-PT_T6_10.wav	PT	harmonic
6_kia_F-PT_T6_11.wav	PT	harmonic
6_kia_F-PT_T6_12.wav	PT	harmonic
6_kia_F-PT_T6_13.wav	PT	harmonic
6_kia_F-PT_T6_14.wav	PT	harmonic
6_kia_F-PT_T6_15.wav	PT	harmonic
6_kia_F-PT_T6_16.wav	PT	harmonic
6_kia_F-PT_T6_17.wav	PT	harmonic
6_kia_F-PT_T6_18.wav	PT	harmonic
6_kia_F-PT_T6_19.wav	PT	harmonic
6_kia_F-PT_T6_2.wav	PT	harmonic
6_kia_F-PT_T6_20.wav	PT	harmonic
6_kia_F-PT_T6_21.wav	PT	harmonic
6_kia_F-PT_T6_3.wav	PT	harmonic
6_kia_F-PT_T6_4.wav	PT	harmonic
6_kia_F-PT_T6_5.wav	PT	harmonic
6_kia_F-PT_T6_6.wav	PT	harmonic
6_kia_F-PT_T6_7.wav	PT	harmonic
6_kia_F-PT_T6_8.wav	PT	harmonic
6_kia_F-PT_T6_9.wav	PT	harmonic
6_kiak_F-PT_T5_1.wav	PT	harmonic
6_kiak_F-PT_T5_2.wav	PT	harmonic
6_kiak_F-PT_T5_3.wav	PT	harmonic
6_kiak_F-PT_T5_4.wav	PT	harmonic
6_kiak_F-PT_T5_5.wav	PT	harmonic
6_kiak_F-PT_T5_6.wav	PT	harmonic
6_kiak_F-PT_T5_7.wav	PT	harmonic
6_kiak_F-PT_T5_8.wav	PT	harmonic
6_kiak_F-PT_T5_9.wav	PT	harmonic
6_kiak_F-PT_T6_1.wav	PT	harmonic
6_kiak_F-PT_T6_10.wav	PT	harmonic
6_kiak_F-PT_T6_11.wav	PT	harmonic
6_kiak_F-PT_T6_12.wav	PT	harmonic
6_kiak_F-PT_T6_2.wav	PT	harmonic
6_kiak_F-PT_T6_3.wav	PT	harmonic
6_kiak_F-PT_T6_4.wav	PT	harmonic
6_kiak_F-PT_T6_5.wav	PT	harmonic
6_kiak_F-PT_T6_6.wav	PT	harmonic
6_kiak_F-PT_T6_7.wav	PT	harmonic
6_kiak_F-PT_T6_8.wav	PT	harmonic
6_kiak_F-PT_T6_9.wav	PT	harmonic
8_kia_F-S_T5_1.wav	S	harmonic
8_kia_F-S_T5_10.wav	S	harmonic
8_kia_F-S_T5_11.wav	S	harmonic
8_kia_F-S_T5_12.wav	S	harmonic
8_kia_F-S_T5_13.wav	S	noisy
8_kia_F-S_T5_14.wav	S	harmonic
8_kia_F-S_T5_15.wav	S	harmonic
8_kia_F-S_T5_16.wav	S	harmonic
8_kia_F-S_T5_17.wav	S	harmonic
8_kia_F-S_T5_18.wav	S	harmonic
8_kia_F-S_T5_19.wav	S	harmonic
8_kia_F-S_T5_2.wav	S	harmonic
8_kia_F-S_T5_20.wav	S	harmonic
8_kia_F-S_T5_21.wav	S	harmonic
8_kia_F-S_T5_22.wav	S	noisy
8_kia_F-S_T5_23.wav	S	harmonic
8_kia_F-S_T5_24.wav	S	harmonic
8_kia_F-S_T5_25.wav	S	harmonic
8_kia_F-S_T5_3.wav	S	harmonic
8_kia_F-S_T5_4.wav	S	harmonic
8_kia_F-S_T5_5.wav	S	harmonic
8_kia_F-S_T5_6.wav	S	harmonic
8_kia_F-S_T5_7.wav	S	harmonic
8_kia_F-S_T5_8.wav	S	noisy
8_kia_F-S_T5_9.wav	S	harmonic
8_kia_F-S_T6_1.wav	S	harmonic
8_kia_F-S_T6_2.wav	S	harmonic
8_kia_F-S_T6_3.wav	S	harmonic
8_kia_F-S_T6_4.wav	S	harmonic
8_kiak_F-S_T5_1.wav	S	harmonic
8_kiak_F-S_T5_10.wav	S	noisy
8_kiak_F-S_T5_11.wav	S	noisy
8_kiak_F-S_T5_12.wav	S	noisy
8_kiak_F-S_T5_13.wav	S	noisy
8_kiak_F-S_T5_14.wav	S	noisy
8_kiak_F-S_T5_15.wav	S	noisy
8_kiak_F-S_T5_17.wav	S	noisy
8_kiak_F-S_T5_18.wav	S	harmonic
8_kiak_F-S_T5_19.wav	S	harmonic
8_kiak_F-S_T5_2.wav	S	harmonic
8_kiak_F-S_T5_20.wav	S	harmonic
8_kiak_F-S_T5_21.wav	S	noisy
8_kiak_F-S_T5_22.wav	S	harmonic
8_kiak_F-S_T5_23.wav	S	harmonic
8_kiak_F-S_T5_24.wav	S	noisy
8_kiak_F-S_T5_25.wav	S	noisy
8_kiak_F-S_T5_26.wav	S	harmonic
8_kiak_F-S_T5_28.wav	S	harmonic
8_kiak_F-S_T5_3.wav	S	noisy
8_kiak_F-S_T5_30.wav	S	noisy
8_kiak_F-S_T5_31.wav	S	harmonic
8_kiak_F-S_T5_32.wav	S	harmonic
8_kiak_F-S_T5_33.wav	S	harmonic
8_kiak_F-S_T5_34.wav	S	harmonic
8_kiak_F-S_T5_35.wav	S	harmonic
8_kiak_F-S_T5_36.wav	S	harmonic
8_kiak_F-S_T5_37.wav	S	harmonic
8_kiak_F-S_T5_38.wav	S	noisy
8_kiak_F-S_T5_39.wav	S	harmonic
8_kiak_F-S_T5_4.wav	S	harmonic
8_kiak_F-S_T5_40.wav	S	noisy
8_kiak_F-S_T5_41.wav	S	harmonic
8_kiak_F-S_T5_42.wav	S	harmonic
8_kiak_F-S_T5_43.wav	S	noisy
8_kiak_F-S_T5_44.wav	S	harmonic
8_kiak_F-S_T5_45.wav	S	harmonic
8_kiak_F-S_T5_46.wav	S	harmonic
8_kiak_F-S_T5_47.wav	S	harmonic
8_kiak_F-S_T5_48.wav	S	harmonic
8_kiak_F-S_T5_49.wav	S	noisy
8_kiak_F-S_T5_5.wav	S	harmonic
8_kiak_F-S_T5_50.wav	S	harmonic
8_kiak_F-S_T5_51.wav	S	harmonic
8_kiak_F-S_T5_52.wav	S	noisy
8_kiak_F-S_T5_53.wav	S	harmonic
8_kiak_F-S_T5_54.wav	S	noisy
8_kiak_F-S_T5_55.wav	S	harmonic
8_kiak_F-S_T5_6.wav	S	harmonic
8_kiak_F-S_T5_7.wav	S	noisy
8_kiak_F-S_T5_8.wav	S	harmonic
8_kiak_F-S_T5_9.wav	S	harmonic
8_kiak_F-S_T6_10.wav	S	harmonic
8_kiak_F-S_T6_11.wav	S	harmonic
8_kiak_F-S_T6_12.wav	S	harmonic
8_kiak_F-S_T6_13.wav	S	harmonic
8_kiak_F-S_T6_14.wav	S	harmonic
8_kiak_F-S_T6_15.wav	S	harmonic
8_kiak_F-S_T6_16.wav	S	harmonic
8_kiak_F-S_T6_17.wav	S	harmonic
8_kiak_F-S_T6_18.wav	S	harmonic
8_kiak_F-S_T6_19.wav	S	harmonic
8_kiak_F-S_T6_2.wav	S	harmonic
8_kiak_F-S_T6_20.wav	S	harmonic
8_kiak_F-S_T6_21.wav	S	harmonic
8_kiak_F-S_T6_23.wav	S	harmonic
8_kiak_F-S_T6_3.wav	S	harmonic
8_kiak_F-S_T6_4.wav	S	harmonic
8_kiak_F-S_T6_5.wav	S	harmonic
8_kiak_F-S_T6_6.wav	S	harmonic
8_kiak_F-S_T6_7.wav	S	harmonic
8_kiak_F-S_T6_8.wav	S	harmonic
8_kiak_F-S_T6_9.wav	S	harmonic
9_kiak_F-U_T5_1.wav	U	noisy
9_kiak_F-U_T5_12.wav	U	noisy
9_kiak_F-U_T5_13.wav	U	noisy
9_kiak_F-U_T5_14.wav	U	noisy
9_kiak_F-U_T5_15.wav	U	noisy
9_kiak_F-U_T5_16.wav	U	noisy
9_kiak_F-U_T5_17.wav	U	noisy
9_kiak_F-U_T5_18.wav	U	noisy
9_kiak_F-U_T5_19.wav	U	noisy
9_kiak_F-U_T5_2.wav	U	noisy
9_kiak_F-U_T5_20.wav	U	noisy
9_kiak_F-U_T5_21.wav	U	noisy
9_kiak_F-U_T5_22.wav	U	noisy
9_kiak_F-U_T5_23.wav	U	noisy
9_kiak_F-U_T5_3.wav	U	noisy
9_kiak_F-U_T5_4.wav	U	noisy
9_kiak_F-U_T5_5.wav	U	noisy
9_kiak_F-U_T5_6.wav	U	noisy
9_kiak_F-U_T5_8.wav	U	noisy
