# Supplementary material for: Variability and individuality in the contact calls of jackdaws (Corvus monedula)
Source: Anim Cogn. 2025 Dec 16;29(1):2. doi: 10.1007/s10071-025-02022-4 (PMC12705776; doi:10.1007/s10071-025-02022-4)
Supplement: Supplementary file 2 — Supplementary Material 2 [file 10071_2025_2022_MOESM2_ESM.zip › Szipl_et_al_jackdaw_contact_calls_data_and_scripts/unsupervised visual/notebooks/02a_generate_UMAP_basic.ipynb]

# %% [markdown]
# Step 2, alternative a: Generate UMAP representations from spectrograms  -  Basic pipeline

# %% [markdown]
## Introduction

# %% [markdown]
This script creates UMAP representations from spectrograms using the basic pipeline.

#### The following  structure and files are required in the project directory:

    ├── data
    │   ├── df.pkl            <- pickled pandas dataframe with metadata and spectrograms (generated in
    |                            01_generate_spectrograms.ipynb)
    ├── parameters         
    ├── functions             <- the folder with the function files provided in the repo                
    ├── notebooks             <- the folder with the notebook files provided in the repo    
    ├── ...  
     

#### The following columns must exist (somewhere) in the pickled dataframe df.pkl:

    | spectrograms    |    ....
    ------------------------------------------
    |  2D np.array    |    ....
    |  ...            |    ....
    |  ...            |    .... 
    

#### The following files are generated in this script:

    ├── data
    │   ├── df_umap.pkl         <- pickled pandas dataframe with metadata, spectrograms AND UMAP coordinates

# %% [markdown]
## Import statements, constants and functions

# %% [code]
import pandas as pd
import numpy as np
import pickle
import os
from pathlib import Path
import umap
import sys 
sys.path.insert(0, '..')

from functions.preprocessing_functions import calc_zscore, pad_spectro
from functions.custom_dist_functions_umap import unpack_specs

# %% [code]
P_DIR = str(Path(os.getcwd()).parents[0])       # project directory
DATA = os.path.join(os.path.sep, P_DIR, 'data') # path to data subfolder in project directory
DF_NAME = 'df.pkl'                              # name of pickled dataframe with metadata and spectrograms

# %% [markdown]
Specify UMAP parameters. If desired, other inputs can be used for UMAP, such as denoised spectrograms, bandpass filtered spectrograms or other (MFCC, specs on frequency scale...) by changining the INPUT_COL parameter.

# %% [code]
INPUT_COL = 'stretched_spectrograms'  # column that is used for UMAP
                            #  could also choose 'denoised_spectrograms' or 'stretched_spectrograms' etc etc...
    
METRIC_TYPE = 'euclidean'     # distance metric used in UMAP. Check UMAP documentation for other options
                              # e.g. 'euclidean', correlation', 'cosine','manhattan' ...
    
N_COMP = 3                    # number of dimensions desired in latent space  

# %% [markdown]
## 1. Load data

# %% [code]
df = pd.read_pickle(os.path.join(os.path.sep, DATA, DF_NAME))

# %% [markdown]
## 2. UMAP
### 2.1. Prepare UMAP input

# %% [markdown]
In this step, the spectrograms are z-transformed, zero-padded and concatenated to obtain numeric vectors.

# %% [code]
# Basic pipeline
# No time-shift allowed, spectrograms should be aligned at the start. All spectrograms are zero-padded 
# to equal length
    
specs = df[INPUT_COL] # choose spectrogram column
specs = [calc_zscore(s) for s in specs] # z-transform each spectrogram

maxlen= np.max([spec.shape[1] for spec in specs]) # find maximal length in dataset
flattened_specs = [pad_spectro(spec, maxlen).flatten() for spec in specs] # pad all specs to maxlen, then row-wise concatenate (flatten)
data = np.asarray(flattened_specs) # data is the final input data for UMAP

# %% [markdown]
### 2.2. Specify UMAP parameters

# %% [code]
reducer = umap.UMAP(n_components=N_COMP, metric = METRIC_TYPE,  # specify parameters of UMAP reducer
                    min_dist = 0, n_jobs=1, random_state=42) 

# %% [markdown]
### 2.2. Fit UMAP

# %% [code]
embedding = reducer.fit_transform(data)  # embedding contains the new coordinates of datapoints in 3D space

# %% [markdown]
## 3. Save dataframe

# %% [code]
# Add UMAP coordinates to dataframe
for i in range(N_COMP):
    df['UMAP'+str(i+1)] = embedding[:,i]

# Save dataframe
df.to_pickle(os.path.join(os.path.sep, DATA, 'df_umap.pkl'))

# %% [code]
embedding.shape

# %% [code]
