# Supplementary material for: Variability and individuality in the contact calls of jackdaws (Corvus monedula)
Source: Anim Cogn. 2025 Dec 16;29(1):2. doi: 10.1007/s10071-025-02022-4 (PMC12705776; doi:10.1007/s10071-025-02022-4)
Supplement: Supplementary file 2 — Supplementary Material 2 [file 10071_2025_2022_MOESM2_ESM.zip › Szipl_et_al_jackdaw_contact_calls_data_and_scripts/supervised visual and acoustic/Feature_based_analyses/acoustic_data_jackdaws.csv]

file	ID	duration	mean_F0	max_F0	min_F0	Tmax_F0	Tmin_F0	range_F0	voiced	startF0	endF0	f0sumvar	f0varin	MAS	harm	jitter	calltype
0_kia_F-X_T5_1.wav	X	0,137	775,359	1088,907	552,906	0,016	0,083	536,001	0,6	1010,458	589,963	3339,795	2,362	7940,752	1,443	0,05	harmonic
0_kia_F-X_T6_1.wav	X	0,146	690,291	1103,219	443,903	0,017	0,107	659,315	0,75	1043,71	457,348	4108,265	3,293	7325,726	2,744	0,048	harmonic
0_kia_F-X_T7_1.wav	X	0,15	793,462	1135,294	546,149	0,015	0,082	589,145	0,235	1083,857	566,737	3584,72	2,775	8728,073	2,791	0,058	harmonic
0_kia_F-X_T7_2.wav	X	0,161	773,451	1106,431	516,068	0,017	0,084	590,363	0,778	1059,701	541,152	3376,606	2,849	8746,115	0,976	0,066	harmonic
0_kia_F-X_T7_3.wav	X	0,151	666,705	1135,168	436,64	0,015	0,12	698,528	0,824	1074,248	444,563	4222,569	3,568	6652,643	2,796	0,061	harmonic
0_kia_F-X_T7_4.wav	X	0,151	709,381	1125,916	466,108	0,015	0,102	659,808	0,765	1074,185	467,451	4018,678	3,362	7317,242	1,599	0,075	harmonic
0_kia_F-X_T7_5.wav	X	0,163	702,928	1115,948	466,675	0,018	0,115	649,272	0,778	1058,93	478,915	3633,461	3,166	6659,204	3,251	0,045	harmonic
0_kia_F-X_T7_6.wav	X	0,159	762,497	1107,778	480,326	0,016	0,091	627,452	0,5	1065,707	518,427	3681,643	2,968	8366,029	1,371	0,05	harmonic
0_kia_F-X_T7_7.wav	X	0,157	750,795	1096,323	489,173	0,018	0,086	607,15	0,471	1041,536	527,759	3518,235	2,927	8994,821	3,032	0,053	harmonic
0_kiak_F-X_T5_1.wav	X	0,143	696,6	1205,814	414,954	0,011	0,132	790,86	0,84	1164,908	430,846	5244,434	3,483	6590,497	3,981	0,053	harmonic
0_kiak_F-X_T5_2.wav	X	0,128	788,585	1095,12	563,726	0,019	0,079	531,394	0,179	1074,088	571,298	3987,2	2,259	8856,566	2,315	0,056	harmonic
0_kiak_F-X_T5_3.wav	X	0,118	750,402	1194,402	442,469	0,011	0,097	751,932	0,7	1162,224	463,017	6099,619	3,348	8846,261	1,354	0,082	harmonic
0_kiak_F-X_T5_4.wav	X	0,162	821,614	1187,319	561,388	0,012	0,081	625,931	0,451	1171,2	568,594	3764,269	2,682	9071,462	2,362	0,048	harmonic
0_kiak_F-X_T5_5.wav	X	0,178	858,295	1260,072	559,788	0,009	0,081	700,284	0,446	1243,622	568,45	3841,763	2,856	9726,169	3,019	0,043	harmonic
0_kiak_F-X_T5_6.wav	X	0,182	780,455	1251,033	472,225	0,011	0,101	778,809	0,576	1217,342	486,051	4094,051	3,377	8653,429	1,676	0,053	harmonic
0_kiak_F-X_T5_7.wav	X	0,168	727,495	1290,783	538,004	0,011	0,095	752,779	0,567	1251,309	560,808	4430,829	3,416	6270,827	5,2	0,062	harmonic
0_kiak_F-X_T5_8.wav	X	0,171	886,106	1308,671	564,118	0,007	0,088	744,554	0,528	1294,508	572,455	4271,29	2,978	9192,02	6,084	0,05	harmonic
0_kiak_F-X_T6_1.wav	X	0,161	782,116	1215,672	484,971	0,011	0,101	730,701	0,655	1203,645	493,544	4463,812	3,375	8118,899	4,221	0,057	harmonic
0_kiak_F-X_T6_10.wav	X	0,157	870,521	1241,42	568,364	0,011	0,076	673,056	0,5	1218,965	584,226	4143,955	2,905	10354,708	3,623	0,04	harmonic
0_kiak_F-X_T6_11.wav	X	0,159	740,604	1226,561	453,378	0,012	0,107	773,183	0,5	1197,753	459,267	4681,601	3,547	8138,77	3,889	0,043	harmonic
0_kiak_F-X_T6_12.wav	X	0,151	772,162	1217,481	437,363	0,01	0,096	780,119	0,519	1193,098	451,954	5004,871	3,521	9177,869	3,8	0,068	harmonic
0_kiak_F-X_T6_13.wav	X	0,13	703,369	1178,066	441,821	0,01	0,12	736,245	1	1156,89	442,138	5500,534	3,573	6693,135	4,186	0,055	harmonic
0_kiak_F-X_T6_14.wav	X	0,145	739,8	1249,084	450,929	0,012	0,113	798,155	0,84	1219,279	460,478	5298,965	3,677	7981,551	5,629	0,04	harmonic
0_kiak_F-X_T6_15.wav	X	0,158	701,374	1229,62	431,192	0,011	0,121	798,428	0,75	1199,814	433,816	4864,7	3,79	7258,438	6,305	0,032	harmonic
0_kiak_F-X_T6_16.wav	X	0,143	796,269	1240,019	507,851	0,011	0,086	732,168	0,6	1204,706	524,258	4873,113	3,221	9762,237	3,591	0,032	harmonic
0_kiak_F-X_T6_17.wav	X	0,141	765,173	1216,691	451,051	0,01	0,096	765,64	0,56	1190,352	466,536	5243,271	3,438	9007,526	4,043	0,039	harmonic
0_kiak_F-X_T6_18.wav	X	0,149	655,664	1165,704	338,551	0,012	0,137	827,153	1	1140,071	356,808	5379,329	3,851	6617,224	5,05	0,037	harmonic
0_kiak_F-X_T6_19.wav	X	0,141	707,681	1231,138	440,669	0,01	0,115	790,469	0,4	1198,419	448,046	5374,118	3,766	7528,277	4,006	0,066	harmonic
0_kiak_F-X_T6_2.wav	X	0,158	680,1	1215,513	469,653	0,011	0,1	745,86	0,571	1192,081	510,927	4863,118	3,653	6090,805	3,223	0,075	harmonic
0_kiak_F-X_T6_20.wav	X	0,144	675,306	1214,698	454,526	0,012	0,096	760,172	0,68	1186,903	494,781	5584,318	3,784	6932,807	3,754	0,058	harmonic
0_kiak_F-X_T6_21.wav	X	0,15	692,71	1259,427	391,098	0,01	0,12	868,329	0,852	1222,047	402,578	5539,658	4,054	7893,898	4,298	0,031	harmonic
0_kiak_F-X_T6_22.wav	X	0,15	735,991	1259,658	500,329	0,01	0,095	759,329	0,667	1239,953	512,996	5062,593	3,691	6774,731	4,715	0,068	harmonic
0_kiak_F-X_T6_23.wav	X	0,154	799,301	1205,735	508,346	0,012	0,092	697,389	0,556	1180,859	525,887	4366,968	3,044	8717,368	3,699	0,037	harmonic
0_kiak_F-X_T6_24.wav	X	0,14	664,301	1216,726	390,382	0,012	0,128	826,343	1	1177,47	397,968	5622,052	3,888	7185,594	4,206	0,043	harmonic
0_kiak_F-X_T6_25.wav	X	0,161	762,199	1260,238	444,346	0,013	0,1	815,892	0,58	1241,661	451,345	4949,066	3,479	9378,068	5,442	0,046	harmonic
0_kiak_F-X_T6_26.wav	X	0,157	698,008	1214,41	473,139	0,011	0,102	741,272	0,714	1190,038	521,474	4877,786	3,546	6584,878	3,985	0,063	harmonic
0_kiak_F-X_T6_27.wav	X	0,145	834,802	1196,165	571,514	0,012	0,077	624,651	0,56	1168,931	591,011	4120,117	2,732	9610,015	3,341	0,054	harmonic
0_kiak_F-X_T6_3.wav	X	0,156	672,688	1170,31	368,807	0,01	0,126	801,503	0,75	1147,857	378,452	4993,905	3,944	6969,591	3,626	0,069	harmonic
0_kiak_F-X_T6_4.wav	X	0,151	758,088	1222,566	521,145	0,01	0,097	701,421	0,667	1200,989	523,525	4528,045	3,309	7053,116	4,46	0,061	harmonic
0_kiak_F-X_T6_5.wav	X	0,158	700,251	1167,421	449,454	0,011	0,121	717,967	0,607	1143,39	476,372	4561,07	3,341	6769,816	5,127	0,053	harmonic
0_kiak_F-X_T6_6.wav	X	0,152	790,1	1247,511	478,144	0,011	0,091	769,367	0,556	1217,577	489,326	4879,399	3,409	9617,081	2,8	0,057	harmonic
0_kiak_F-X_T6_7.wav	X	0,161	742,152	1221,448	449,759	0,011	0,106	771,69	0,69	1199,444	459,729	4656,434	3,627	8123,048	5,241	0,047	harmonic
0_kiak_F-X_T6_8.wav	X	0,14	685,514	1192,785	397,771	0,012	0,113	795,014	0,583	1160,703	407,149	5449,515	3,893	7950,14	4,859	0,056	harmonic
0_kiak_F-X_T6_9.wav	X	0,162	772,637	1210,637	491,349	0,011	0,096	719,288	0,621	1184,929	504,096	4281,362	3,228	8462,21	4,095	0,041	harmonic
0_kiak_F-X_T7_1.wav	X	0,153	631,355	1168,773	365,03	0,01	0,145	803,743	0,596	1151,928	370,15	5143,122	3,906	5953,651	2,711	0,063	harmonic
0_kiak_F-X_T7_2.wav	X	0,156	686,139	1102,042	424,737	0,01	0,105	677,305	0,607	1083,162	430,922	4220,674	3,431	7129,524	2,612	0,052	harmonic
1_kia_F-D_T7_1.wav	D	0,15	1013,291	1133,511	806,686	0,01	0,048	326,825	0,842	1131,24	830,999	2168,514	1,057	8715,336	10,646	0,021	harmonic
1_kia_F-D_T7_10.wav	D	0,139	660,1	975,292	416,512	0,015	0,111	558,78	0,732	972,564	420,391	3993,193	2,811	5843,456	8,853	0,026	harmonic
1_kia_F-D_T7_11.wav	D	0,154	638,923	1050,726	420,607	0,023	0,126	630,119	0,709	1041,75	422,535	4036,124	3,105	6110,244	6,112	0,029	harmonic
1_kia_F-D_T7_12.wav	D	0,158	676,918	1010,622	420,771	0,017	0,124	589,851	0,728	1010,608	423,316	3731,179	3,043	5425,619	8,624	0,021	harmonic
1_kia_F-D_T7_13.wav	D	0,15	728,323	1091,437	420,079	0,018	0,117	671,357	0,737	1090,579	423,379	4489,122	3,317	6529,607	7,051	0,025	harmonic
1_kia_F-D_T7_14.wav	D	0,154	709,447	1196,354	423,076	0,013	0,118	773,278	0,722	1191,838	425,694	4995,339	3,582	7364,554	6,309	0,029	harmonic
1_kia_F-D_T7_15.wav	D	0,145	729,292	1107,05	422,038	0,019	0,122	685,012	0,757	1103,567	424,83	4708,992	3,416	6642,543	10,449	0,027	harmonic
1_kia_F-D_T7_16.wav	D	0,147	678,812	1033,52	414,187	0,016	0,117	619,333	0,733	1023,041	417,715	4127,827	2,812	6116,871	8,458	0,025	harmonic
1_kia_F-D_T7_17.wav	D	0,156	683,959	1070,073	417,28	0,021	0,12	652,792	0,675	1066,736	419,904	4168,188	3,333	6568,981	10,327	0,02	harmonic
1_kia_F-D_T7_18.wav	D	0,139	607,788	805,708	411,968	0,033	0,115	393,74	0,789	631,146	415,44	4084,291	2,098	5640,688	8,319	0,025	harmonic
1_kia_F-D_T7_19.wav	D	0,147	697,989	1126,715	416,888	0,012	0,109	709,827	0,707	1117,55	421,222	4767,759	3,169	7280,281	8,924	0,026	harmonic
1_kia_F-D_T7_2.wav	D	0,145	968,313	1037,804	842,907	0,015	0,04	194,898	0,824	1034,507	857,729	1359,232	0,718	6741,27	8,841	0,027	harmonic
1_kia_F-D_T7_20.wav	D	0,131	623,557	890,028	412,712	0,027	0,113	477,316	0,712	885,962	416,385	3617,198	2,407	5534,096	8,461	0,024	harmonic
1_kia_F-D_T7_21.wav	D	0,149	716,907	1114,485	416,79	0,012	0,113	697,696	0,724	1110,933	420,698	4655,428	3,235	6890,82	9,84	0,026	harmonic
1_kia_F-D_T7_22.wav	D	0,144	688,517	1146,025	408,313	0,01	0,121	737,712	0,822	1137,15	409,746	5070,905	3,514	6668,587	9,639	0,022	harmonic
1_kia_F-D_T7_23.wav	D	0,137	647,524	955,636	413,63	0,01	0,111	542,007	0,786	955,235	416,918	3945,521	2,751	5353,154	8,924	0,024	harmonic
1_kia_F-D_T7_24.wav	D	0,148	658,771	1034,841	411,98	0,01	0,121	622,861	0,8	1031,772	412,361	4187,19	3,055	5630,385	7,714	0,02	harmonic
1_kia_F-D_T7_25.wav	D	0,144	626,938	984,886	408,66	0,017	0,117	576,226	0,671	979,227	411,36	3969,742	2,967	5798,502	9,682	0,017	harmonic
1_kia_F-D_T7_26.wav	D	0,138	583,012	749,493	410,418	0,027	0,109	339,075	0,771	748,864	413,513	2446,23	1,941	4109,995	7,63	0,017	harmonic
1_kia_F-D_T7_27.wav	D	0,144	678,885	1044	418,757	0,012	0,111	625,244	0,74	1039,492	421,9	4318,785	3,076	6291,762	9,546	0,02	harmonic
1_kia_F-D_T7_28.wav	D	0,141	677,125	1078,343	414,585	0,012	0,1	663,758	0,676	1068,9	418,226	4657,043	3,11	7532,009	8,641	0,024	harmonic
1_kia_F-D_T7_29.wav	D	0,146	702,721	1181,294	416,149	0,012	0,117	765,145	0,77	1169,326	418,603	5163,162	3,526	7287,091	7,092	0,025	harmonic
1_kia_F-D_T7_3.wav	D	0,143	910,782	1051,824	689,479	0,013	0,055	362,346	0,726	1051,021	705,118	2526,795	1,399	8784,136	9,632	0,033	harmonic
1_kia_F-D_T7_30.wav	D	0,141	729,554	1163,593	418,742	0,008	0,113	744,851	0,528	1161,411	420,949	5257,828	3,646	7093,816	9,082	0,024	harmonic
1_kia_F-D_T7_31.wav	D	0,142	690,418	1076,139	423,122	0,023	0,111	653,016	0,486	1071,225	426,792	4554,746	3,241	7410,111	9,176	0,018	harmonic
1_kia_F-D_T7_32.wav	D	0,139	665,401	1022,034	421,747	0,015	0,107	600,287	0,704	1017,317	425,495	4280,185	2,924	6533,74	8,13	0,029	harmonic
1_kia_F-D_T7_33.wav	D	0,141	593,024	778,251	429,661	0,03	0,12	348,59	0,292	777,762	432,213	2464,434	1,965	3873,222	11,077	0,013	harmonic
1_kia_F-D_T7_4.wav	D	0,137	777,594	905,878	653,611	0,028	0,064	252,267	0,686	896,125	662,316	1764,538	1,072	7081,186	8,297	0,017	harmonic
1_kia_F-D_T7_5.wav	D	0,144	978,741	1209,225	698,284	0,015	0,056	510,94	0,73	1201,653	715,161	3483,521	1,794	12386,435	7,979	0,038	harmonic
1_kia_F-D_T7_6.wav	D	0,16	532,205	619,347	417,958	0,033	0,117	201,389	0,646	539,281	420,425	1756,163	1,205	2842,106	5,28	0,035	harmonic
1_kia_F-D_T7_7.wav	D	0,148	1026,103	1091,473	931,731	0,016	0,046	159,742	0,8	1089,178	942,612	1066,528	0,535	5324,73	7,902	0,033	harmonic
1_kia_F-D_T7_8.wav	D	0,146	697,329	1046,352	454,282	0,014	0,113	592,07	0,676	1042,594	457,645	4042,803	2,898	5957,938	8,288	0,019	harmonic
1_kia_F-D_T7_9.wav	D	0,146	712,898	1166,345	415,93	0,016	0,121	750,415	0,77	1160,328	419,802	5115,404	3,459	7146,808	6,979	0,021	harmonic
1_kiak_F-D_T7_1.wav	D	0,149	670,17	1083,544	403,921	0,016	0,123	679,623	0,75	1081,448	407,583	4545,889	3,419	6322,077	8,565	0,018	harmonic
1_kiak_F-D_T7_10.wav	D	0,149	737,43	1148,611	418,075	0,015	0,126	730,536	0,875	1137,06	422,024	4978,091	3,582	6244,412	8,466	0,03	harmonic
1_kiak_F-D_T7_11.wav	D	0,135	654,358	1050,993	361,818	0,014	0,129	689,176	0,94	1046,5	365,54	5082,705	3,604	5992,831	8,146	0,031	harmonic
1_kiak_F-D_T7_12.wav	D	0,147	652,355	1097,671	369,198	0,011	0,126	728,473	0,818	1095,105	375,65	4923,489	3,646	6334,546	9,122	0,022	harmonic
1_kiak_F-D_T7_13.wav	D	0,133	658,678	1186,353	373,968	0,008	0,118	812,385	0,9	1174,18	377,69	6011,923	3,934	7385,32	8,091	0,026	harmonic
1_kiak_F-D_T7_14.wav	D	0,144	672,247	1057,2	375,56	0,013	0,126	681,64	0,741	1055,543	381,098	4713,926	3,487	6059,025	6,566	0,03	harmonic
1_kiak_F-D_T7_15.wav	D	0,141	660,435	1096,263	374,777	0,011	0,123	721,486	0,849	1090,89	379,878	5075,809	3,603	6413,207	6,482	0,025	harmonic
1_kiak_F-D_T7_16.wav	D	0,143	791,194	1183,949	500,135	0,01	0,095	683,814	0,389	1176,034	507,009	4738,303	2,95	8044,876	6,088	0,025	harmonic
1_kiak_F-D_T7_17.wav	D	0,128	675,627	1128,913	392,547	0,01	0,115	736,366	0,896	1125,856	396,443	5751,445	3,672	7013,012	6,431	0,025	harmonic
1_kiak_F-D_T7_18.wav	D	0,138	657,348	1114,688	417,344	0,01	0,123	697,343	0,885	1107,121	418,473	4996,12	3,388	6198,608	7,706	0,026	harmonic
1_kiak_F-D_T7_19.wav	D	0,139	706,034	1133,607	413,319	0,011	0,116	720,287	0,827	1128,197	415,134	5145,315	3,625	6859,877	9,434	0,024	harmonic
1_kiak_F-D_T7_2.wav	D	0,132	801,514	1127,299	560,403	0,011	0,086	566,896	0,592	1122,384	564,201	4268,885	2,6	7558,614	5,801	0,03	harmonic
1_kiak_F-D_T7_20.wav	D	0,134	727,869	1176,224	437,479	0,011	0,121	738,745	0,9	1163,94	439,846	5435,716	3,481	6715,863	9,103	0,026	harmonic
1_kiak_F-D_T7_21.wav	D	0,139	692,212	1049,145	405,68	0,016	0,118	643,465	0,827	1048,472	406,839	4635,452	3,577	6006,507	10,031	0,032	harmonic
1_kiak_F-D_T7_22.wav	D	0,13	688,758	1067,5	404,505	0,013	0,115	662,995	0,857	1064,061	409,362	5068,632	3,22	6468,246	7,475	0,027	harmonic
1_kiak_F-D_T7_23.wav	D	0,135	659,393	1122,469	380,292	0,013	0,13	742,178	0,941	1115,463	383,308	5428,125	3,789	6316,404	9,59	0,02	harmonic
1_kiak_F-D_T7_24.wav	D	0,132	685,181	1113,141	407,461	0,013	0,118	705,68	0,878	1110,013	410,662	5325,723	3,507	6720,764	7,009	0,019	harmonic
1_kiak_F-D_T7_25.wav	D	0,135	683,008	1095,832	407,178	0,01	0,108	688,654	0,784	1092,089	411,291	5057,803	3,544	7063,116	8,183	0,025	harmonic
1_kiak_F-D_T7_26.wav	D	0,141	687,924	1129,334	411,307	0,011	0,123	718,026	0,868	1129,229	414,663	5080,382	3,684	6382,455	8,164	0,024	harmonic
1_kiak_F-D_T7_27.wav	D	0,137	683,85	1119,114	397,585	0,013	0,121	721,529	0,882	1119,081	402,781	5281,658	3,444	6572,339	8,264	0,023	harmonic
1_kiak_F-D_T7_28.wav	D	0,139	686,411	1189,922	404,706	0,011	0,116	785,216	0,808	1172,996	407,152	5528,926	3,592	7478,244	8,343	0,029	harmonic
1_kiak_F-D_T7_29.wav	D	0,141	670,458	1134	372,929	0,011	0,126	761,07	0,811	1129,324	376,78	5352,636	3,72	6618,004	7,579	0,025	harmonic
1_kiak_F-D_T7_3.wav	D	0,136	678,847	1042,671	407,969	0,015	0,121	634,702	0,765	1042,649	411,726	4656,774	3,296	5908,948	6,514	0,034	harmonic
1_kiak_F-D_T7_30.wav	D	0,144	685,936	1111,683	405,048	0,012	0,131	706,635	0,907	1111,43	410,244	4916,101	3,445	5886,55	8,375	0,021	harmonic
1_kiak_F-D_T7_31.wav	D	0,141	694,857	1080,731	427,567	0,008	0,118	653,164	0,849	1074,392	431,191	4577,262	3,166	5937,852	7,025	0,02	harmonic
1_kiak_F-D_T7_32.wav	D	0,137	677,682	1155,595	390,354	0,011	0,121	765,24	0,941	1151,648	396,129	5569,595	3,747	6956,731	6,449	0,023	harmonic
1_kiak_F-D_T7_33.wav	D	0,135	660,848	1045,743	395,337	0,01	0,115	650,406	0,843	1045,393	400,024	4810,038	3,326	6194,346	7,508	0,029	harmonic
1_kiak_F-D_T7_34.wav	D	0,149	684,102	1115,811	413,447	0,011	0,133	702,364	0,893	1113,104	415,353	4696,997	3,62	5733,585	8,331	0,029	harmonic
1_kiak_F-D_T7_35.wav	D	0,143	660,301	1097,692	367,113	0,013	0,128	730,578	0,87	1096,657	370,364	5107,654	3,661	6352,854	6,265	0,026	harmonic
1_kiak_F-D_T7_36.wav	D	0,138	686,7	1126,424	399,85	0,014	0,125	726,574	0,904	1126,334	402,616	5255,649	3,734	6329,954	9,432	0,024	harmonic
1_kiak_F-D_T7_37.wav	D	0,131	675,891	1091,379	391,693	0,01	0,118	699,686	0,898	1087,568	396,895	5320,483	3,59	6508,708	8,393	0,023	harmonic
1_kiak_F-D_T7_38.wav	D	0,147	732,143	1179,527	420,178	0,015	0,121	759,349	0,818	1178,856	423,407	5173,436	3,706	6928,339	8,41	0,025	harmonic
1_kiak_F-D_T7_39.wav	D	0,133	661,79	1044,482	390,532	0,01	0,118	653,949	0,88	1039,941	394,01	4870,567	3,322	6083,25	6,775	0,026	harmonic
1_kiak_F-D_T7_4.wav	D	0,136	687,083	1176,935	410,785	0,013	0,118	766,15	0,804	1161,444	413,823	5507,739	3,561	7296,67	8,292	0,027	harmonic
1_kiak_F-D_T7_40.wav	D	0,143	700,366	1133,776	414,555	0,01	0,128	719,221	0,889	1128,608	419,937	5005,777	3,523	6121,028	8,659	0,028	harmonic
1_kiak_F-D_T7_41.wav	D	0,132	691,583	1116,045	416,947	0,013	0,113	699,098	0,837	1107,143	423,567	5243,651	3,185	6990,98	4,96	0,027	harmonic
1_kiak_F-D_T7_6.wav	D	0,138	640,253	988,594	389,227	0,017	0,12	599,367	0,865	985,967	390,254	4363,539	3,376	5494,663	5,673	0,029	harmonic
1_kiak_F-D_T7_7.wav	D	0,144	677,103	1234,921	400,269	0,016	0,121	834,652	0,796	1207,466	404,781	5595,825	3,705	7949,071	6,819	0,023	harmonic
1_kiak_F-D_T7_8.wav	D	0,146	714,327	1132,339	410,925	0,018	0,12	721,414	0,6	1126,349	416,659	4905,062	3,378	7038,185	7,512	0,033	harmonic
1_kiak_F-D_T7_9.wav	D	0,144	719,301	1184,42	420,277	0,013	0,126	764,143	0,852	1180,249	424,12	5268,436	3,559	6792,379	8,069	0,028	harmonic
2_kia_F-E_T5_1.wav	E	0,17	627,749	1154,971	331,933	0,015	0,145	823,038	0,868	1154,199	333,974	4844,372	4,842	6117,449	9,372	0,026	harmonic
2_kia_F-E_T5_10.wav	E	0,148	617,464	1055,31	344,205	0,006	0,133	711,105	0,848	1046,254	354,932	4743,576	3,661	5643,694	8,948	0,019	harmonic
2_kia_F-E_T5_11.wav	E	0,161	603,328	1184,147	316,67	0,012	0,148	867,477	0,94	1183,797	317,952	5385,88	5,028	6283,932	10,129	0,021	harmonic
2_kia_F-E_T5_12.wav	E	0,17	610,046	1142,372	311,901	0,015	0,157	830,471	0,943	1141,841	314,832	4887,641	4,883	5660,766	9,848	0,02	harmonic
2_kia_F-E_T5_13.wav	E	0,146	598,525	1088,109	308,398	0,013	0,136	779,711	0,933	1073,33	315,083	5239,265	4,116	6339,117	8,267	0,021	harmonic
2_kia_F-E_T5_14.wav	E	0,123	656,085	996,543	376,403	0,009	0,108	620,14	0,895	990,385	382,985	4991,724	3,277	6264,038	9,64	0,019	harmonic
2_kia_F-E_T5_15.wav	E	0,142	616,435	1014,883	356,197	0,009	0,13	658,686	0,932	1008,589	362,253	4594,311	3,289	5489,046	7,024	0,021	harmonic
2_kia_F-E_T5_16.wav	E	0,13	641,923	988,304	378,835	0,01	0,112	609,47	0,875	987,069	385,949	4678,724	3,22	5975,194	10,309	0,018	harmonic
2_kia_F-E_T5_17.wav	E	0,146	652,404	1043,625	361,337	0,012	0,13	682,288	0,911	1043,591	368,188	4672,974	3,642	5687,427	11,361	0,017	harmonic
2_kia_F-E_T5_18.wav	E	0,132	643,263	1118,85	322,504	0,009	0,126	796,346	0,976	1105,502	327,815	5931,801	4,165	6806,378	9,355	0,027	harmonic
2_kia_F-E_T5_19.wav	E	0,17	602,694	1171,4	290,405	0,011	0,157	880,995	0,943	1171,394	294,098	5182,286	5,346	5874,538	11,586	0,023	harmonic
2_kia_F-E_T5_2.wav	E	0,16	611,399	1128,046	322,803	0,017	0,148	805,243	0,94	1124,347	323,913	5052,954	4,933	5884,477	11,107	0,021	harmonic
2_kia_F-E_T5_20.wav	E	0,154	649,578	1092,837	411,108	0,009	0,133	681,729	0,875	1085,755	412,74	4380,829	3,661	5542,512	12,426	0,014	harmonic
2_kia_F-E_T5_21.wav	E	0,16	659,861	1058,834	406,8	0,01	0,126	652,033	0,84	1052,941	407,405	4049,357	3,467	5315,367	9,893	0,019	harmonic
2_kia_F-E_T5_22.wav	E	0,164	607,084	1154,89	331,862	0,016	0,151	823,029	0,941	1152,924	331,894	5030,074	4,93	5874,168	10,869	0,018	harmonic
2_kia_F-E_T5_23.wav	E	0,142	629,392	1000,235	432,775	0,009	0,123	567,46	0,977	999,082	438,943	4053,824	3,317	4577,748	10,652	0,018	harmonic
2_kia_F-E_T5_24.wav	E	0,165	642,643	1189,123	311,109	0,018	0,15	878,014	0,923	1188,096	312,304	5327,508	5,182	6237,114	11,473	0,019	harmonic
2_kia_F-E_T5_25.wav	E	0,129	666,901	1051,444	406,086	0,009	0,114	645,358	0,9	1046,833	408,477	4967,032	3,431	6146,266	11,577	0,016	harmonic
2_kia_F-E_T5_26.wav	E	0,137	777,531	1005,985	551,628	0,01	0,073	454,357	0,929	997,287	565,209	3252,981	1,963	7212,011	10,101	0,017	harmonic
2_kia_F-E_T5_27.wav	E	0,132	618,375	1052,376	381,34	0,009	0,126	671,036	0,976	1045,035	381,997	5027,99	3,687	5735,351	11,711	0,023	harmonic
2_kia_F-E_T5_28.wav	E	0,142	707,106	1071,103	411,983	0,009	0,117	659,12	0,841	1067,918	418,032	4619,262	3,304	6102,961	10,093	0,017	harmonic
2_kia_F-E_T5_29.wav	E	0,147	661,416	1050,609	419,973	0,007	0,124	630,636	0,889	1049,331	422,754	4281,346	3,32	5390,051	9,714	0,022	harmonic
2_kia_F-E_T5_3.wav	E	0,141	651,921	1034,656	390,015	0,01	0,131	644,641	0,977	1034,655	394,375	4571,913	3,56	5245,94	11,036	0,019	harmonic
2_kia_F-E_T5_30.wav	E	0,142	756,155	1077,84	486,496	0,006	0,084	591,344	0,955	1070,874	495,319	4115,342	2,769	7581,338	9,817	0,026	harmonic
2_kia_F-E_T5_31.wav	E	0,158	791,684	1012,606	575,432	0,01	0,067	437,174	0,816	1000,709	586,33	2691,63	1,893	7669,723	8,211	0,021	harmonic
2_kia_F-E_T5_32.wav	E	0,162	643,259	1190,293	330,08	0,019	0,142	860,213	0,902	1183,043	331,841	5372,556	5,1	6204,329	9,528	0,025	harmonic
2_kia_F-E_T5_4.wav	E	0,14	629,819	987,552	353,252	0,01	0,127	634,3	0,93	987,251	360,12	4528,565	3,505	5421,367	8,558	0,019	harmonic
2_kia_F-E_T5_5.wav	E	0,147	614,742	995,946	364,864	0,01	0,128	631,082	0,889	989,303	371,079	4247,889	3,359	5393,863	9,967	0,018	harmonic
2_kia_F-E_T5_6.wav	E	0,168	594,543	1153,393	337,474	0,021	0,138	815,919	0,962	1143,178	363,149	5089,227	5,117	5739,758	11,547	0,029	harmonic
2_kia_F-E_T5_7.wav	E	0,172	674,575	1256,043	283,848	0,022	0,16	972,195	0,944	1243,326	286,725	5725,628	5,507	6607,567	6,959	0,039	harmonic
2_kia_F-E_T5_8.wav	E	0,155	587,685	1135,533	290,414	0,015	0,148	845,119	0,979	1128,041	291,604	5497,094	5,104	6099,425	9,182	0,027	harmonic
2_kia_F-E_T5_9.wav	E	0,156	606,01	1154,394	349,805	0,01	0,133	804,589	0,979	1152,253	366,506	5298,263	4,79	6004,854	11,327	0,03	harmonic
2_kia_F-E_T7_10.wav	E	0,161	562,301	1174,944	298,145	0,013	0,154	876,799	0,96	1172,37	299,971	5434,888	5,189	6218,432	9,906	0,022	harmonic
2_kia_F-E_T7_2.wav	E	0,156	604,28	1155,221	340,99	0,015	0,131	814,23	0,979	1154,714	363,496	5410,791	4,982	6127,478	10,043	0,026	harmonic
2_kia_F-E_T7_3.wav	E	0,168	591,64	1181,982	350,778	0,007	0,126	831,204	0,942	1175,063	361,53	4983,724	5,053	5862,392	8,992	0,032	harmonic
2_kia_F-E_T7_4.wav	E	0,171	569,727	1154,854	350,703	0,015	0,13	804,15	0,981	1154,104	410,14	5060,113	4,904	5674,59	12,086	0,022	harmonic
2_kia_F-E_T7_5.wav	E	0,173	555,197	1150,317	335,791	0,01	0,135	814,526	0,963	1149,473	415,821	5215,486	4,841	5902,767	11,581	0,031	harmonic
2_kia_F-E_T7_6.wav	E	0,154	477,61	676,629	348,407	0,043	0,134	328,222	0,917	594,874	354,487	2715,854	2,532	3127,98	10,642	0,027	harmonic
2_kia_F-E_T7_7.wav	E	0,154	592,646	1156,734	359,695	0,015	0,129	797,039	0,958	1156,549	389,886	5429,072	4,756	6199,346	12,496	0,024	harmonic
2_kia_F-E_T7_8.wav	E	0,157	586,477	1149,484	340,897	0,016	0,124	808,587	0,98	1147,306	389,596	5520,154	5,018	6173,844	10,874	0,025	harmonic
2_kia_F-E_T7_9.wav	E	0,163	589,661	1171,249	305,308	0,015	0,148	865,941	0,902	1171,185	308,388	5312,126	5,149	6419,718	9,694	0,028	harmonic
2_kiak_F-E_T5_10.wav	E	0,18	784,03	1461,289	361,024	0,009	0,164	1100,266	0,794	1453,628	373,054	6070,027	4,29	7098,489	3,841	0,054	noisy
2_kiak_F-E_T5_11.wav	E	0,163	807,36	1379,888	413,982	0,01	0,158	965,906	0,694	1374,714	421,27	5894,062	4,001	6548,512	4,354	0,073	noisy
2_kiak_F-E_T5_12.wav	E	0,175	611,992	1128,782	332,071	0,026	0,149	796,711	0,821	1109,902	346,353	4754,49	4,85	5496,317	10,77	0,028	harmonic
2_kiak_F-E_T5_3.wav	E	0,162	814,963	1509,026	456,325	0,021	0,156	1052,701	0,41	1492,159	464,896	6411,354	3,721	7797,786	2,728	0,069	noisy
2_kiak_F-E_T5_4.wav	E	0,163	808,301	1407,849	487,424	0,018	0,15	920,425	0,339	1389,067	496,121	5518,152	3,427	6946,603	1,316	0,082	noisy
2_kiak_F-E_T5_5.wav	E	0,168	791,346	1468,02	386,843	0,01	0,153	1081,177	0,844	1452,269	401,213	6341,826	3,967	7587,208	2,105	0,075	noisy
2_kiak_F-E_T5_6.wav	E	0,158	813,709	1478,475	411,574	0,01	0,153	1066,901	0,483	1470,962	420,537	6704,986	4,148	7487,023	6,495	0,043	noisy
2_kiak_F-E_T5_7.wav	E	0,136	900,703	1481,726	554,999	0,008	0,131	926,727	0,882	1472,353	565,761	6745,254	3,448	7565,115	4,209	0,055	noisy
2_kiak_F-E_T5_8.wav	E	0,175	821,003	1449,67	404,139	0,013	0,161	1045,53	0,864	1449,521	412,204	5973,612	4,101	6970,341	5,824	0,057	noisy
2_kiak_F-E_T5_9.wav	E	0,166	830,099	1516,482	443,113	0,008	0,153	1073,369	0,571	1510,698	447,294	6431,235	4,246	7402,544	4,297	0,05	noisy
2_kiak_F-E_T7_1.wav	E	0,157	594,494	1149,671	351,029	0,016	0,126	798,642	0,983	1145,435	397,737	5449,432	4,935	6035,246	12,448	0,023	harmonic
2_kiak_F-E_T7_2.wav	E	0,163	566,635	1181,615	334,293	0,01	0,143	847,322	0,935	1181,315	343,023	5261,512	5,149	5820,91	11,886	0,017	harmonic
2_kiak_F-E_T7_3.wav	E	0,17	584,872	1188,368	343,852	0,016	0,144	844,516	0,891	1181,334	374,825	5162,79	4,971	5981,246	11,025	0,028	harmonic
3_kia_F-G_T5_1.wav	G	0,136	1063,106	1157,136	919,778	0,025	0,072	237,358	0,667	1149,815	924,131	1798,139	0,87	4115,379	11,015	0,016	harmonic
3_kia_F-G_T5_10.wav	G	0,143	588,714	1170,876	310,735	0,01	0,13	860,141	0,932	1160,174	314,849	5940,135	4,642	7167,839	9,718	0,025	harmonic
3_kia_F-G_T5_11.wav	G	0,139	657,717	1200,923	335,09	0,012	0,13	865,832	0,953	1200,318	339,202	6224,663	4,676	7400,277	10,834	0,021	harmonic
3_kia_F-G_T5_12.wav	G	0,123	602,51	1100,995	357,7	0,012	0,117	743,294	0,947	1087,215	359,266	5931,011	4,104	7078,993	9,272	0,021	harmonic
3_kia_F-G_T5_13.wav	G	0,137	625,461	1132,212	329,613	0,013	0,124	802,599	0,929	1132,159	333,593	5857,996	4,51	7064,17	9,141	0,03	harmonic
3_kia_F-G_T5_14.wav	G	0,132	677,199	1096,379	400,367	0,012	0,093	696,011	0,854	1089,165	406,301	5218,161	3,651	8592,733	10,708	0,022	harmonic
3_kia_F-G_T5_15.wav	G	0,132	605,917	1175,801	345,304	0,009	0,117	830,497	0,902	1154,142	349,862	6127,556	4,312	7689,789	10,332	0,02	harmonic
3_kia_F-G_T5_16.wav	G	0,145	678,253	1178,193	339,274	0,009	0,133	838,919	0,933	1175,484	342,962	5766,968	4,687	6820,479	10,711	0,027	harmonic
3_kia_F-G_T5_17.wav	G	0,159	906,791	1266,053	505,686	0,014	0,074	760,367	0,449	1265,722	518,29	4780,099	3,136	12148,328	11,308	0,028	harmonic
3_kia_F-G_T5_18.wav	G	0,139	797,569	1164,563	453,009	0,012	0,09	711,554	0,953	1161,39	459,618	5096,269	3,341	9122,492	9,762	0,02	harmonic
3_kia_F-G_T5_19.wav	G	0,16	886,757	1172,725	499,278	0,019	0,073	673,448	0,96	1170,343	515,457	4223,799	2,87	11336,778	10,848	0,035	harmonic
3_kia_F-G_T5_2.wav	G	0,126	607,174	1031,452	356,007	0,006	0,105	675,445	1	1029,505	362,146	5345,223	3,866	6822,678	6,918	0,024	harmonic
3_kia_F-G_T5_20.wav	G	0,136	993,725	1063,168	922,831	0,012	0,039	140,337	0,857	1052,102	934,399	950,523	0,503	5197,683	10,63	0,014	harmonic
3_kia_F-G_T5_3.wav	G	0,144	597,074	1116,595	326,225	0,01	0,124	790,37	0,886	1109,097	330,616	5436,616	4,374	6933,073	7,755	0,026	harmonic
3_kia_F-G_T5_4.wav	G	0,153	1032,302	1153,951	743,028	0,025	0,058	410,924	0,745	1126,377	778,568	2865,757	1,38	8611,005	10,912	0,021	harmonic
3_kia_F-G_T5_5.wav	G	0,151	642,207	1155,921	337,442	0,018	0,138	818,479	0,979	1153,307	341,897	5436,767	4,7	6373,755	10,47	0,022	harmonic
3_kia_F-G_T5_6.wav	G	0,164	592,966	1161,199	326,944	0,01	0,142	834,255	0,863	1157,458	327,673	5064,111	4,664	6320,117	10,038	0,019	harmonic
3_kia_F-G_T5_7.wav	G	0,146	560,102	1140,419	306,062	0,013	0,133	834,357	0,911	1115,428	311,358	5543,607	4,448	6952,974	11,309	0,022	harmonic
3_kia_F-G_T5_8.wav	G	0,136	620,943	1186,851	330,756	0,009	0,12	856,094	0,905	1177,636	332,274	6227,055	4,787	7712,561	9,79	0,022	harmonic
3_kia_F-G_T5_9.wav	G	0,146	612,531	1093,808	328,728	0,018	0,13	765,08	0,889	1092,865	332,97	5238,811	4,366	6570,148	11,826	0,021	harmonic
3_kiak_F-G_T5_1.wav	G	0,154	792,673	1423,343	419,608	0,011	0,146	1003,734	0,586	1413,431	426,723	6453,392	3,872	7435,07	4,049	0,066	noisy
3_kiak_F-G_T5_10.wav	G	0,174	864,998	1384,155	411,516	0,031	0,168	972,639	0,667	1369,189	421,56	5662,895	3,771	6372,745	5,458	0,053	noisy
3_kiak_F-G_T5_11.wav	G	0,16	630,151	1144,783	314,346	0,016	0,136	830,437	0,817	1144,465	318,58	5203,151	4,625	6920,308	10,262	0,026	harmonic
3_kiak_F-G_T5_12.wav	G	0,145	634,214	1124,11	323,663	0,016	0,131	800,446	0,815	1121,158	329,224	5511,046	4,284	6960,404	10,741	0,024	harmonic
3_kiak_F-G_T5_13.wav	G	0,168	917,712	1407,13	549,935	0,02	0,148	857,195	0,297	1407,116	557,358	5088,386	3,339	6594,322	6,118	0,055	noisy
3_kiak_F-G_T5_14.wav	G	0,168	843,322	1427,439	420,138	0,015	0,163	1007,301	0,688	1423,683	428,618	5957,97	3,892	6829,16	5,856	0,057	noisy
3_kiak_F-G_T5_15.wav	G	0,142	640,629	1174,959	318,298	0,016	0,123	856,661	0,83	1169,586	323,691	6005,559	4,412	7968,94	8,844	0,028	harmonic
3_kiak_F-G_T5_16.wav	G	0,142	664,277	1216,767	358,553	0,011	0,113	858,215	0,528	1207,671	362,862	5991,13	4,267	8372,825	10,404	0,022	harmonic
3_kiak_F-G_T5_17.wav	G	0,167	652,498	1125,315	333,975	0,031	0,148	791,339	0,825	1120,936	338,936	4776,097	4,456	6249,997	9,978	0,028	harmonic
3_kiak_F-G_T5_19.wav	G	0,158	867,407	1435,596	471,928	0,01	0,153	963,668	0,967	1433,457	483,123	6085,626	3,646	6762,582	5,746	0,064	noisy
3_kiak_F-G_T5_2.wav	G	0,174	878,661	1419,456	456,315	0,026	0,161	963,141	0,197	1417,39	464,993	5534,323	3,742	6784,633	4,979	0,062	noisy
3_kiak_F-G_T5_20.wav	G	0,158	819,56	1445,135	426,441	0,01	0,153	1018,694	0,767	1434,463	438,093	6379,882	3,862	7148,729	6,343	0,052	noisy
3_kiak_F-G_T5_21.wav	G	0,153	873,016	1410,303	510,851	0,01	0,143	899,453	0,828	1404,016	513,953	5837,683	3,464	6788,321	6,936	0,058	noisy
3_kiak_F-G_T5_22.wav	G	0,167	845,547	1388,624	489,429	0,023	0,151	899,195	0,73	1365,358	493,472	5519,496	3,786	6651,343	5,907	0,056	noisy
3_kiak_F-G_T5_23.wav	G	0,161	798,575	1432,566	476,012	0,013	0,155	956,555	0,951	1425,853	479,56	5899,637	3,61	6712,665	6,662	0,061	noisy
3_kiak_F-G_T5_24.wav	G	0,162	837,175	1432,442	443,516	0,011	0,156	988,927	0,967	1429,21	453,843	6084,531	3,834	6820,184	6,855	0,066	noisy
3_kiak_F-G_T5_25.wav	G	0,168	856,207	1407,876	463,751	0,01	0,15	944,125	0,891	1405,802	468,312	5607,447	3,674	6743,749	6,419	0,051	noisy
3_kiak_F-G_T5_26.wav	G	0,162	859,816	1459,171	498,963	0,011	0,149	960,208	0,295	1445,467	508,681	5842,612	3,404	6983,329	6,527	0,065	noisy
3_kiak_F-G_T5_27.wav	G	0,161	797,209	1382,902	449,355	0,026	0,155	933,547	0,934	1360,737	460,067	5660,755	3,422	7181,131	6,727	0,061	noisy
3_kiak_F-G_T5_28.wav	G	0,148	818,35	1373,224	449,84	0,01	0,143	923,383	0,964	1363,153	457,561	6171,032	3,395	6968,931	4,197	0,056	noisy
3_kiak_F-G_T5_29.wav	G	0,164	868,559	1420,506	457,28	0,011	0,151	963,226	0,903	1416,773	471,35	5850,569	3,473	6880,186	6,979	0,053	noisy
3_kiak_F-G_T5_3.wav	G	0,168	629,869	1149,465	373,574	0,029	0,137	775,892	0,906	1147,356	402,744	4795,54	4,645	5674,546	11,792	0,027	harmonic
3_kiak_F-G_T5_4.wav	G	0,151	658,078	1224,573	315,688	0,018	0,135	908,885	0,772	1221,648	319,511	6013,84	4,902	7735,194	11,524	0,025	harmonic
3_kiak_F-G_T5_5.wav	G	0,168	645,104	1191,285	378,436	0,02	0,138	812,849	0,766	1189,565	415,875	5050,662	4,646	5982,777	12,556	0,025	harmonic
3_kiak_F-G_T5_6.wav	G	0,145	761,979	1247,42	402,152	0,016	0,106	845,268	0,593	1240,679	407,521	5794,601	4,121	9391,871	9,113	0,029	harmonic
3_kiak_F-G_T5_7.wav	G	0,16	628,86	1121,463	332,301	0,031	0,146	789,162	0,567	1096,976	335,078	5099,159	4,641	6441,799	8,83	0,028	harmonic
3_kiak_F-G_T5_8.wav	G	0,168	644,165	1161,918	331,474	0,027	0,148	830,445	0,938	1150,082	332,386	4998,262	4,833	6377,798	8,68	0,027	harmonic
3_kiak_F-G_T5_9.wav	G	0,154	637,523	1170,241	316,179	0,028	0,141	854,062	0,862	1151,85	319,604	5677,875	4,937	7015,308	8,187	0,033	harmonic
3_kiak_F-G_T6_1.wav	G	0,16	765,143	1228,28	365,663	0,013	0,123	862,617	0,311	1225,538	368,683	5363,74	4,364	7841,968	3,079	0,057	harmonic
3_kiak_F-G_T6_2.wav	G	0,136	712,547	1249,001	369,675	0,013	0,118	879,326	0,745	1244,799	371,965	6414,099	4,724	8374,529	7,617	0,032	harmonic
4_kia_F-J_T5_10.wav	J	0,185	626,047	1190,095	313,454	0,02	0,175	876,64	0,966	1186,831	315,948	4755,138	5,152	5342,232	12,294	0,017	harmonic
4_kia_F-J_T5_11.wav	J	0,199	634,83	1109,535	301,817	0,038	0,186	807,718	0,968	1102,244	304,802	4164,769	5,072	4613,768	14,747	0,024	harmonic
4_kia_F-J_T5_12.wav	J	0,191	609,311	1209,199	308,907	0,015	0,184	900,292	0,983	1209,021	314,685	4721,07	5,33	5185,252	9,445	0,021	harmonic
4_kia_F-J_T5_13.wav	J	0,181	1115,651	1225,779	785,044	0,022	0,06	440,735	0,947	1216,949	849,28	2483,629	1,277	8891,548	12,424	0,015	harmonic
4_kia_F-J_T5_14.wav	J	0,178	619,692	1182,012	317,769	0,027	0,171	864,242	0,946	1140,191	322,275	5090,128	5,149	5510,812	9,558	0,022	harmonic
4_kia_F-J_T5_15.wav	J	0,175	693,4	1182,533	310,424	0,028	0,165	872,108	0,982	1174,934	313,432	5028,017	4,973	5538,538	9,191	0,018	harmonic
4_kia_F-J_T5_16.wav	J	0,187	656,771	1201,507	315,972	0,017	0,18	885,535	0,932	1200,776	317,606	4738,392	5,129	5186,144	10,453	0,021	harmonic
4_kia_F-J_T5_17.wav	J	0,186	641,184	1123,738	305,583	0,035	0,172	818,156	0,966	1078,854	308,903	4639,521	5,026	5253,604	11,507	0,018	harmonic
4_kia_F-J_T5_18.wav	J	0,186	637,058	1264,046	293,378	0,01	0,178	970,667	0,983	1262,528	297,732	5210,479	5,464	5777,782	8,286	0,019	harmonic
4_kia_F-J_T5_19.wav	J	0,19	624,669	1231,41	306,46	0,018	0,18	924,95	0,967	1230,407	309,801	4873,43	5,57	5418,328	11,579	0,017	harmonic
4_kia_F-J_T5_20.wav	J	0,176	632,581	1219,064	324,993	0,016	0,166	894,071	0,927	1218,868	328,152	5078,834	5,168	5960,472	14,266	0,016	harmonic
4_kia_F-J_T5_21.wav	J	0,182	637,749	1188,061	316,496	0,007	0,175	871,565	1	1186,434	318,899	4779,88	4,946	5187,885	9,566	0,021	harmonic
4_kia_F-J_T5_22.wav	J	0,181	592,702	1285,807	284,794	0,018	0,171	1001,013	0,825	1278,464	290,242	5489,891	5,671	6542,566	9,875	0,022	harmonic
4_kia_F-J_T5_23.wav	J	0,203	615,049	1216,372	282,029	0,024	0,19	934,343	0,969	1199,528	284,463	4683,357	5,655	5217,056	12,648	0,016	harmonic
4_kia_F-J_T5_24.wav	J	0,205	608,433	1216,636	320,465	0,012	0,19	896,171	0,923	1215,566	324,56	4366,783	5,344	5063,621	12,523	0,014	harmonic
4_kia_F-J_T5_25.wav	J	0,196	628,789	1201,445	286,741	0,025	0,183	914,704	0,919	1194,046	292,006	4704,551	5,422	5411,351	13,507	0,026	harmonic
4_kia_F-J_T5_26.wav	J	0,201	615,145	1201,737	352,099	0,01	0,148	849,638	0,952	1199,064	375,809	4353,519	5,133	5044,425	11,223	0,016	harmonic
4_kia_F-J_T5_27.wav	J	0,239	856,643	1222,769	424,416	0,01	0,109	798,352	0,815	1220,376	426,562	3330,373	3,747	8033,734	9,42	0,015	harmonic
4_kia_F-J_T5_28.wav	J	0,194	574,937	1150,66	298,311	0,01	0,184	852,349	0,934	1149,746	304,662	4432,458	5,197	4947,193	8,2	0,022	harmonic
4_kia_F-J_T5_29.wav	J	0,195	650,77	1226,866	321,009	0,027	0,18	905,857	0,952	1192,062	321,781	4823,789	5,49	5431,231	11,683	0,016	harmonic
4_kia_F-J_T5_30.wav	J	0,183	619,499	1172,646	334,856	0,01	0,172	837,789	0,965	1167,628	336,04	4550,667	5,028	5171,54	9,93	0,016	harmonic
4_kia_F-J_T5_31.wav	J	0,195	830,997	1233,028	411,273	0,013	0,113	821,755	0,911	1231,951	414,645	4208,606	3,875	8269,234	12,011	0,019	harmonic
4_kia_F-J_T5_32.wav	J	0,186	656,963	1181,972	307,626	0,023	0,169	874,346	0,931	1178,498	313,77	4719,407	5,071	5528,442	13,782	0,019	harmonic
4_kia_F-J_T5_4.wav	J	0,196	820,009	1227,502	406,645	0,034	0,119	820,856	0,446	1180,007	408,949	4428,843	4,096	8143,94	10,767	0,024	harmonic
4_kia_F-J_T5_5.wav	J	0,203	630,844	1242,162	340,238	0,01	0,196	901,924	0,922	1238,524	342,052	4425,056	5,295	4849,054	9,736	0,019	harmonic
4_kia_F-J_T5_6.wav	J	0,2	754,606	1192,955	412,527	0,031	0,141	780,428	0,66	1062,999	415,458	4550,011	4,214	7094,176	9,61	0,021	harmonic
4_kia_F-J_T5_7.wav	J	0,205	640,096	1150,4	306,965	0,03	0,186	843,436	0,938	1081,235	312,146	4450,456	4,935	5134,978	11,775	0,019	harmonic
4_kia_F-J_T5_8.wav	J	0,207	622,321	1193,765	306,441	0,025	0,191	887,324	0,923	1185,118	311,934	4349,553	5,359	5112,709	12,589	0,018	harmonic
4_kia_F-J_T5_9.wav	J	0,204	624,378	1196,076	306,869	0,029	0,194	889,206	0,969	1162,59	308,401	4522,363	5,266	5083,491	10,521	0,017	harmonic
4_kia_F-J_T6_1.wav	J	0,188	628,495	1187,484	329,047	0,025	0,178	858,438	0,983	1173,187	329,57	4641,841	5,261	5215,883	12,721	0,016	harmonic
4_kia_F-J_T6_10.wav	J	0,194	640,36	1163,546	328,045	0,024	0,178	835,501	0,951	1152,889	330,677	4359,624	5,044	4959,31	10,51	0,016	harmonic
4_kia_F-J_T6_11.wav	J	0,182	631,418	1158,52	309,202	0,026	0,175	849,317	1	1129,548	310,759	4823,151	5,078	5252,619	10,378	0,016	harmonic
4_kia_F-J_T6_12.wav	J	0,174	639,233	1190,928	294,357	0,007	0,166	896,57	1	1188,631	300,154	5139,503	5,294	5638,807	9,671	0,019	harmonic
4_kia_F-J_T6_13.wav	J	0,182	653,759	1172,678	330,081	0,028	0,175	842,597	1	1106,377	332,501	4993,785	4,909	5488,811	11,249	0,019	harmonic
4_kia_F-J_T6_14.wav	J	0,182	658,133	1163,651	349,15	0,007	0,171	814,501	1	1163,487	349,178	4477,012	4,955	4851,071	14,108	0,013	harmonic
4_kia_F-J_T6_15.wav	J	0,192	626,58	1149,211	279,688	0,037	0,186	869,522	0,951	1076,11	284,011	4904,106	5,151	5466,656	10,963	0,016	harmonic
4_kia_F-J_T6_16.wav	J	0,192	628,123	1150,936	290,327	0,032	0,186	860,609	0,951	1144,295	294,652	4513,067	5,297	5074,13	13,691	0,015	harmonic
4_kia_F-J_T6_17.wav	J	0,195	585,913	1156,313	305,546	0,03	0,186	850,767	0,951	1134,818	305,61	4481,133	5,556	5035,068	10,355	0,028	harmonic
4_kia_F-J_T6_18.wav	J	0,173	657,328	1157,737	317,944	0,026	0,166	839,792	0,944	1148,416	319,944	4914,804	5,143	5458,506	10,875	0,018	harmonic
4_kia_F-J_T6_19.wav	J	0,188	1052,763	1158,04	843,442	0,027	0,079	314,598	0,763	1153,962	853,786	1698,224	1,029	5164,355	12,348	0,009	harmonic
4_kia_F-J_T6_2.wav	J	0,172	644,037	1169,173	324,91	0,021	0,165	844,264	1	1166,258	326,608	4924,776	5,01	5327,531	15,924	0,015	harmonic
4_kia_F-J_T6_20.wav	J	0,205	1079,758	1185,634	907,643	0,017	0,066	277,991	0,802	1182,096	919,426	1336,079	0,841	5702,372	10,653	0,008	harmonic
4_kia_F-J_T6_21.wav	J	0,195	1094,231	1187,27	896,927	0,03	0,076	290,343	0,5	1184,937	907,68	1502,704	0,929	5209,926	13,319	0,007	harmonic
4_kia_F-J_T6_22.wav	J	0,188	768,355	1113,515	405,856	0,03	0,116	707,658	0,557	1101,206	407,142	3837,724	3,693	7271,642	12,092	0,018	harmonic
4_kia_F-J_T6_23.wav	J	0,198	795,072	1139,54	411,396	0,018	0,121	728,144	0,5	1139,36	414,91	3671,178	3,631	7060,788	14,865	0,014	harmonic
4_kia_F-J_T6_24.wav	J	0,205	819,235	1240,411	403,271	0,019	0,122	837,139	0,736	1239,44	404,821	4070,595	4,001	8117,714	12,792	0,016	harmonic
4_kia_F-J_T6_3.wav	J	0,178	640,044	1147,975	331,655	0,013	0,168	816,32	0,946	1147,975	334,871	4586,066	4,903	5134,724	15,312	0,018	harmonic
4_kia_F-J_T6_4.wav	J	0,175	646,121	1142,915	326,333	0,028	0,163	816,582	0,964	1068,097	329,459	5090,489	4,811	5792,793	12,512	0,016	harmonic
4_kia_F-J_T6_5.wav	J	0,172	619,627	1153,481	288,122	0,015	0,165	865,358	0,981	1153,244	293,421	5032,309	5,103	5551,78	9,737	0,02	harmonic
4_kia_F-J_T6_6.wav	J	0,179	620,665	1149,747	302,946	0,026	0,172	846,802	0,964	1130,398	306,194	4844,368	5,057	5496,721	12,966	0,017	harmonic
4_kia_F-J_T6_7.wav	J	0,182	653,445	1208,773	336,686	0,027	0,169	872,087	0,982	1185,119	337,907	4909,378	5,212	5659,714	12,71	0,016	harmonic
4_kia_F-J_T6_8.wav	J	0,19	598,509	1140,437	294,37	0,022	0,175	846,066	0,933	1132,224	298,588	4495,708	5,224	5195,075	11,657	0,022	harmonic
4_kia_F-J_T6_9.wav	J	0,18	652,467	1184,867	302,563	0,026	0,169	882,304	0,946	1169,853	307,632	4984,407	5,22	5550,267	14,913	0,021	harmonic
4_kiak_F-J_T5_1.wav	J	0,206	614,829	1193,702	355,119	0,033	0,161	838,583	0,911	1175,581	442,687	4582,904	5,11	5205,422	14,496	0,027	harmonic
4_kiak_F-J_T5_2.wav	J	0,214	623,982	1186,388	350,478	0,021	0,168	835,911	0,756	1186,331	371,629	4011,304	5,176	4974,738	15,566	0,017	harmonic
4_kiak_F-J_T5_3.wav	J	0,167	835,905	1385,083	424,728	0,021	0,156	960,355	0,619	1384,74	435,345	5735,696	3,562	7113,742	4,402	0,074	noisy
4_kiak_F-J_T6_1.wav	J	0,195	621,126	1170,528	335,485	0,028	0,157	835,044	0,878	1169,209	353,046	4405,987	5,212	5541,787	15,7	0,02	harmonic
4_kiak_F-J_T6_2.wav	J	0,187	630,792	1133,183	309,152	0,022	0,161	824,031	0,845	1129,785	311,942	4417,897	4,779	5626,333	12,972	0,022	harmonic
4_kiak_F-J_T6_3.wav	J	0,19	653,909	1158,219	308,738	0,019	0,176	849,481	0,917	1157,171	310,866	4472,301	4,842	5393,533	13,074	0,018	harmonic
4_kiak_F-J_T6_4.wav	J	0,187	640,75	1153,216	349,171	0,014	0,166	804,045	0,958	1152,735	359,927	4363,97	4,966	4882,484	14,303	0,018	harmonic
4_kiak_F-J_T6_5.wav	J	0,173	635,877	1151,091	315,902	0,016	0,153	835,189	0,864	1150,348	320,753	4837,82	4,954	5870,522	16,238	0,018	harmonic
4_kiak_F-J_T6_6.wav	J	0,17	654,649	1162,843	342,534	0,031	0,148	820,31	0,953	1132,982	346,883	5042,859	4,968	5743,595	13,996	0,016	harmonic
5_kia_F-P_T5_1.wav	P	0,13	802,038	1215,265	471,912	0,01	0,083	743,352	0,6	1206,124	476,605	5647,78	3,262	10136,622	8,183	0,025	harmonic
5_kia_F-P_T5_2.wav	P	0,121	785,937	1220,996	463,935	0,01	0,082	757,06	0,638	1215,935	468,296	6214,873	3,414	10563,635	7,983	0,03	harmonic
5_kia_F-P_T5_3.wav	P	0,133	783,176	1209,409	467,416	0,011	0,087	741,993	0,618	1203,328	472,164	5533,176	3,248	9678,176	8,912	0,02	harmonic
5_kia_F-P_T5_4.wav	P	0,135	745,169	1163,993	465,484	0,01	0,087	698,509	0,603	1157,229	469,548	5124,041	3,146	9110,983	6,337	0,023	harmonic
5_kia_F-P_T5_5.wav	P	0,141	801,33	1150,473	473,841	0,01	0,079	676,632	0,469	1146,596	479,786	4771,307	2,979	9901,928	6,676	0,03	harmonic
5_kia_F-P_T5_6.wav	P	0,113	856,522	1240,82	563,722	0,009	0,067	677,098	0	1227,497	569,776	5874,114	2,73	11607,391	4,94	0,041	harmonic
5_kia_F-P_T6_1.wav	P	0,127	757,417	1153,165	466,664	0,01	0,085	686,502	0,63	1148,041	470,899	5365,174	3,12	9153,354	10,437	0,029	harmonic
5_kia_F-P_T6_2.wav	P	0,128	781,358	1138,283	464,289	0,009	0,087	673,994	0,658	1135,971	469,239	5247,511	3,057	8604,176	13,699	0,02	harmonic
5_kia_F-P_T6_3.wav	P	0,13	752,17	1128,139	463,781	0,008	0,09	664,358	0,667	1125,006	467,56	5086,351	3,086	8134,999	11,052	0,021	harmonic
5_kia_F-P_T6_4.wav	P	0,131	1076,046	1149,756	955,373	0,015	0,042	194,383	0,56	1148,012	970,891	1475,455	0,62	7289,356	9,956	0,021	harmonic
5_kia_F-P_T6_5.wav	P	0,126	748,226	1120,044	465,07	0,01	0,082	654,974	0,514	1117,265	468,469	5176,157	3,136	9139,173	8,543	0,026	harmonic
5_kiak_F-P_T5_1.wav	P	0,132	617,941	1192,285	315,838	0,011	0,126	876,447	0,959	1176,992	321,14	6523,894	4,44	7621,277	6,286	0,029	harmonic
5_kiak_F-P_T5_2.wav	P	0,117	677,685	1188,913	382,898	0,011	0,101	806,015	0,372	1173,756	388,282	6759,47	3,939	8955,719	5,162	0,027	harmonic
5_kiak_F-P_T5_3.wav	P	0,127	671,39	1154,988	362,989	0,011	0,114	791,999	0,894	1145,155	368,218	6158,788	3,881	7726,823	8,437	0,027	harmonic
5_kiak_F-P_T6_1.wav	P	0,117	923,426	1105,71	595,85	0,016	0,106	509,86	0,86	1103,253	615,138	4328,302	1,656	5665,114	17,916	0,027	harmonic
5_kiak_F-P_T6_2.wav	P	0,115	822,015	1112,247	446,333	0,013	0,108	665,914	0,86	1101,577	461,98	5681,308	2,538	7009,618	14,328	0,032	harmonic
6_kia_F-PT_T6_1.wav	PT	0,159	643,016	1122,106	346,14	0,008	0,143	775,965	0,923	1108,656	353,257	4795,693	4,029	5747,891	8,158	0,023	harmonic
6_kia_F-PT_T6_10.wav	PT	0,108	871,572	1001,736	581,307	0,025	0,099	420,429	0,96	994,854	608,502	3943,529	1,557	5001,078	15,426	0,04	harmonic
6_kia_F-PT_T6_11.wav	PT	0,117	811,98	1004,12	547,73	0,012	0,109	456,39	0,964	1001,38	558,103	3867,03	1,908	4680,923	9,325	0,053	harmonic
6_kia_F-PT_T6_12.wav	PT	0,111	838,287	1057,471	624,251	0,008	0,102	433,22	0,962	1048,461	633,473	3830,341	1,642	4621,013	8,556	0,046	harmonic
6_kia_F-PT_T6_13.wav	PT	0,107	924,561	1150,683	628,828	0,012	0,098	521,855	0,96	1150,225	644,989	4874,771	1,954	6050,497	12,249	0,019	harmonic
6_kia_F-PT_T6_14.wav	PT	0,153	701,341	1155,201	380,374	0,009	0,133	774,827	0,892	1131,311	388,791	4898,743	3,655	6261,231	12,298	0,021	harmonic
6_kia_F-PT_T6_15.wav	PT	0,141	629,337	1025,553	280,261	0,009	0,132	745,292	1	1012,104	293,407	5190,378	4,026	6022,565	8,355	0,025	harmonic
6_kia_F-PT_T6_16.wav	PT	0,151	662,643	1039,497	366,734	0,008	0,132	672,763	0,919	1025,989	373,995	4365,928	3,576	5436,469	9,881	0,017	harmonic
6_kia_F-PT_T6_17.wav	PT	0,147	661,882	1046,498	302,907	0,008	0,139	743,591	0,972	1037,011	315,637	4993,908	3,893	5665,456	10,575	0,021	harmonic
6_kia_F-PT_T6_18.wav	PT	0,144	650,689	1000,99	346,877	0,008	0,136	654,113	1	999,626	356,127	4532,981	3,697	5130,299	11,439	0,016	harmonic
6_kia_F-PT_T6_19.wav	PT	0,151	688,795	1137,716	380,798	0,008	0,128	756,917	0,865	1129,313	386,55	4957,048	3,93	6307,644	13,249	0,017	harmonic
6_kia_F-PT_T6_2.wav	PT	0,162	636,619	1141,542	374,093	0,012	0,154	767,449	0,925	1121,439	377,893	4613,246	4,111	5385,605	10,379	0,018	harmonic
6_kia_F-PT_T6_20.wav	PT	0,17	632,611	995,815	314,376	0,019	0,162	681,439	0,952	989,93	324,537	3968,985	3,79	4782,028	10,79	0,019	harmonic
6_kia_F-PT_T6_21.wav	PT	0,155	638,267	1188,886	349,406	0,008	0,147	839,48	1	1165,838	353,695	5267,307	4,409	6050,307	11,632	0,019	harmonic
6_kia_F-PT_T6_3.wav	PT	0,185	558,093	1165,803	333,591	0,016	0,177	832,212	0,957	1134,603	337,305	4327,359	4,467	5161,004	9,783	0,023	harmonic
6_kia_F-PT_T6_4.wav	PT	0,147	618,251	1242,405	353,532	0,008	0,139	888,873	0,917	1210,272	359,015	5828,166	4,768	6772,367	10,509	0,021	harmonic
6_kia_F-PT_T6_5.wav	PT	0,176	646,37	1271,182	390,601	0,009	0,152	880,58	0,86	1236,486	394,163	4806,165	4,454	6179,512	12,881	0,013	harmonic
6_kia_F-PT_T6_6.wav	PT	0,146	685,191	1102,013	377,906	0,009	0,137	724,107	1	1087,389	385,266	4859,47	3,693	5679,268	13,334	0,012	harmonic
6_kia_F-PT_T6_7.wav	PT	0,174	648,248	1147,236	356,973	0,008	0,166	790,263	1	1132,732	364,07	4458,385	3,996	5017,545	13,509	0,017	harmonic
6_kia_F-PT_T6_8.wav	PT	0,175	633,328	1261,334	383,583	0,009	0,166	877,751	0,93	1226,735	387,547	4827,783	4,402	5573,025	12,358	0,021	harmonic
6_kia_F-PT_T6_9.wav	PT	0,123	864,184	1126,339	572,901	0,013	0,114	553,438	0,793	1121,47	588,276	4471,274	1,953	5466,053	12,215	0,031	harmonic
6_kiak_F-PT_T5_1.wav	PT	0,181	610,712	1182,35	317,947	0,012	0,173	864,403	0,956	1170,159	325,029	4708,358	4,621	5360,639	9,857	0,017	harmonic
6_kiak_F-PT_T5_2.wav	PT	0,164	665,43	1188,244	329,877	0,013	0,155	858,367	0,975	1164,338	335,405	5088,181	4,327	6023,632	11,662	0,017	harmonic
6_kiak_F-PT_T5_3.wav	PT	0,19	577,307	1149,169	337,281	0,016	0,181	811,888	0,936	1120,211	345,855	4120,68	4,275	4920,531	8,392	0,015	harmonic
6_kiak_F-PT_T5_4.wav	PT	0,159	675,792	1097,598	357,746	0,008	0,136	739,853	0,897	1082,231	369,129	4556,512	3,572	5802,765	10,715	0,02	harmonic
6_kiak_F-PT_T5_5.wav	PT	0,149	662,28	1087,43	337,241	0,009	0,14	750,19	1	1072,371	347,045	4933,761	3,749	5715,731	9,751	0,019	harmonic
6_kiak_F-PT_T5_6.wav	PT	0,174	609,441	1048,513	365,112	0,012	0,137	683,4	0,953	1047,398	413,243	4224,352	4,242	4787,983	8,907	0,031	harmonic
6_kiak_F-PT_T5_7.wav	PT	0,157	636,245	1026,097	279,132	0,016	0,148	746,965	1	1025,076	287,53	4762,814	4,194	5407,583	10,183	0,026	harmonic
6_kiak_F-PT_T5_8.wav	PT	0,168	673,908	1150,915	304,659	0,009	0,159	846,256	1	1137,436	312,888	4957,006	4,041	5641,705	12,432	0,019	harmonic
6_kiak_F-PT_T5_9.wav	PT	0,165	784,974	1161,459	569,229	0,011	0,142	592,23	0,878	1140,93	579,126	3464,855	2,297	4512,232	5,978	0,059	harmonic
6_kiak_F-PT_T6_1.wav	PT	0,17	613,45	1179,767	342,202	0,012	0,154	837,565	0,929	1153,794	350,356	4774,066	4,53	5877,649	5,803	0,02	harmonic
6_kiak_F-PT_T6_10.wav	PT	0,197	573,624	1147,661	358,639	0,008	0,177	789,021	0,918	1127,611	361,266	3903,411	4,406	4675,68	17,11	0,016	harmonic
6_kiak_F-PT_T6_11.wav	PT	0,165	619,519	1168,457	330,948	0,011	0,154	837,509	0,951	1148,059	339,271	4952,185	4,491	5877,259	11,355	0,018	harmonic
6_kiak_F-PT_T6_12.wav	PT	0,171	611,854	1261,782	373,558	0,009	0,162	888,224	0,976	1220,856	379,108	4954,992	4,577	5777,105	11,478	0,021	harmonic
6_kiak_F-PT_T6_2.wav	PT	0,177	628,842	1221,161	357,657	0,008	0,165	863,504	1	1199,601	357,664	4765,254	4,594	5364,403	7,004	0,023	harmonic
6_kiak_F-PT_T6_3.wav	PT	0,198	620,314	1172,353	373,536	0,009	0,181	798,817	0,959	1159,244	376,317	3968,804	4,401	4631,488	8,311	0,015	harmonic
6_kiak_F-PT_T6_4.wav	PT	0,178	569,755	1195,864	306,762	0,012	0,17	889,102	0,977	1168,183	313,27	4839,444	4,695	5645,094	7,668	0,016	harmonic
6_kiak_F-PT_T6_5.wav	PT	0,165	650,817	1106,25	382,707	0,008	0,146	723,543	0,927	1095,081	388,608	4317,417	3,851	5214,722	8,397	0,02	harmonic
6_kiak_F-PT_T6_6.wav	PT	0,188	572,229	1130,088	350,545	0,012	0,18	779,543	0,979	1104,336	356,225	4009,526	4,213	4619,516	9,292	0,025	harmonic
6_kiak_F-PT_T6_7.wav	PT	0,163	643,274	1069,11	300,266	0,008	0,155	768,845	0,975	1064,153	312,438	4686,423	4,191	5257,057	10,693	0,023	harmonic
6_kiak_F-PT_T6_8.wav	PT	0,168	568,616	1117,673	302,675	0,013	0,159	814,997	0,951	1095,901	308,959	4721,58	4,609	5572,63	12,163	0,021	harmonic
6_kiak_F-PT_T6_9.wav	PT	0,166	599,706	1206,638	340,485	0,008	0,158	866,152	1	1184,032	346,591	5081,607	4,743	5774,35	14,702	0,017	harmonic
8_kia_F-S_T5_1.wav	S	0,151	599,21	1045,796	322,674	0,01	0,133	723,122	0,86	1040,946	328,131	4756,764	3,838	5903,034	11,015	0,023	harmonic
8_kia_F-S_T5_10.wav	S	0,145	636,05	1189,226	327,219	0,011	0,131	862,007	0,907	1182,33	332,064	5897,32	4,398	7183,39	12,606	0,024	harmonic
8_kia_F-S_T5_11.wav	S	0,119	895,028	1184,387	475,478	0,011	0,113	708,909	0,955	1183,248	496,861	5923,794	2,393	6916,184	15,227	0,042	harmonic
8_kia_F-S_T5_12.wav	S	0,125	823,117	1022,517	561,522	0,011	0,119	460,995	0,957	1019,98	575,486	3674,4	1,583	4288,325	13,775	0,019	harmonic
8_kia_F-S_T5_13.wav	S	0,161	820,809	1463,271	409,128	0,016	0,155	1054,143	0,541	1453,256	415,581	6485,265	3,857	7529,591	9,45	0,07	noisy
8_kia_F-S_T5_14.wav	S	0,139	638,511	1033,982	373,667	0,013	0,128	660,315	0,865	1024,692	378,97	4683,633	3,413	5741,87	14,524	0,02	harmonic
8_kia_F-S_T5_15.wav	S	0,145	663,056	1153,193	328,411	0,011	0,136	824,782	0,926	1143,565	331,539	5621,754	4,223	6598,252	15,129	0,03	harmonic
8_kia_F-S_T5_16.wav	S	0,138	663,289	1137,92	321,41	0,015	0,128	816,51	0,942	1137,333	327,041	5920,254	4,299	6965,976	13,084	0,024	harmonic
8_kia_F-S_T5_17.wav	S	0,137	646,817	1137,258	321,758	0,011	0,121	815,5	0,882	1135,402	327,226	5939	4,257	7413,634	10,466	0,023	harmonic
8_kia_F-S_T5_18.wav	S	0,141	667,539	1094,456	319,39	0,02	0,133	775,067	0,925	1090,341	326,035	5537,076	3,86	6522,618	11,077	0,024	harmonic
8_kia_F-S_T5_19.wav	S	0,139	614,246	1094,491	327,365	0,013	0,133	767,126	0,942	1094,379	329,286	5503,237	4,403	6392,719	11,392	0,027	harmonic
8_kia_F-S_T5_2.wav	S	0,142	682,414	1237,813	319,312	0,012	0,133	918,501	0,962	1237,788	323,301	6468,139	4,827	7353,322	10,801	0,023	harmonic
8_kia_F-S_T5_20.wav	S	0,146	619,503	1011,849	318,278	0,018	0,14	693,571	0,945	1010,631	324,027	4758,547	3,859	5466,941	12,211	0,022	harmonic
8_kia_F-S_T5_21.wav	S	0,138	599,002	1173,651	315,25	0,02	0,13	858,401	0,673	1152,984	321,39	6068,702	4,234	7803,647	11,881	0,026	harmonic
8_kia_F-S_T5_22.wav	S	0,177	760,105	1294,34	442,232	0,017	0,158	852,108	0,866	1294,093	448,912	4825,837	3,529	5978,144	13,347	0,024	noisy
8_kia_F-S_T5_23.wav	S	0,187	1077,667	1176,927	879,157	0,043	0,076	297,77	0,183	1048,399	899,016	2276,615	0,827	6957,341	14,444	0,012	harmonic
8_kia_F-S_T5_24.wav	S	0,126	682,417	1115,152	339,151	0,01	0,12	776,001	0,957	1114,848	345,809	6156,326	3,936	7054,55	13,08	0,024	harmonic
8_kia_F-S_T5_25.wav	S	0,14	661,185	1154,829	376,54	0,011	0,106	778,289	0,596	1148,477	380,923	5513,84	4,039	8192,521	13,255	0,021	harmonic
8_kia_F-S_T5_3.wav	S	0,19	582,931	1148,258	322,489	0,013	0,18	825,77	0,945	1141,897	326,254	4312,677	4,539	4929,969	11,267	0,016	harmonic
8_kia_F-S_T5_4.wav	S	0,213	555,905	1062,57	315,219	0,01	0,19	747,351	0,89	1055,908	319,527	3477,415	4,08	4151,949	11,899	0,017	harmonic
8_kia_F-S_T5_5.wav	S	0,138	605,748	1056,143	317,966	0,013	0,123	738,177	0,885	1056,137	322,795	5349,065	4,307	6570,457	10,362	0,023	harmonic
8_kia_F-S_T5_6.wav	S	0,145	612,74	1098,507	318,49	0,009	0,134	780,017	0,944	1093,638	324,835	5345,847	4,129	6240,135	13,212	0,028	harmonic
8_kia_F-S_T5_7.wav	S	0,197	635,967	1123,344	376,013	0,013	0,164	747,331	0,813	1119,2	376,606	3772,521	4,166	4982,209	15,114	0,014	harmonic
8_kia_F-S_T5_8.wav	S	0,169	772,459	1403,916	360,276	0,008	0,163	1043,64	0,891	1397,316	371,198	6136,329	3,897	6733,163	7,2	0,045	noisy
8_kia_F-S_T5_9.wav	S	0,173	615,639	1023,519	324,138	0,01	0,155	699,381	0,894	1020,62	330,299	4025,907	3,928	4823,318	14,726	0,019	harmonic
8_kia_F-S_T6_1.wav	S	0,186	566,193	1099,315	319,624	0,01	0,168	779,691	0,901	1090,403	325,266	4149,554	4,134	4950,42	13,287	0,017	harmonic
8_kia_F-S_T6_2.wav	S	0,106	852,946	1053,718	611,069	0,03	0,1	442,649	0,949	1041,829	628,43	4081,427	1,512	6323,564	14,169	0,022	harmonic
8_kia_F-S_T6_3.wav	S	0,109	847,526	1059,306	512,734	0,011	0,103	546,572	0,925	1056,31	526,837	4982,171	2,081	5908,881	13,705	0,063	harmonic
8_kia_F-S_T6_4.wav	S	0,104	473,095	549,571	353,643	0,026	0,088	195,928	0,789	545,975	359,722	1922,771	1,437	2772,86	8,037	0,018	harmonic
8_kiak_F-S_T5_1.wav	S	0,186	616,691	1109,24	313,871	0,024	0,177	795,369	0,978	1094,589	320,403	4354,742	4,67	4984,944	8,884	0,019	harmonic
8_kiak_F-S_T5_10.wav	S	0,171	836,765	1443,423	383,504	0,009	0,159	1059,919	0,619	1438,868	397,688	6171,719	4,181	7066,124	3,907	0,051	noisy
8_kiak_F-S_T5_11.wav	S	0,185	862,19	1525,982	387,324	0,008	0,166	1138,658	0,565	1518,214	407,021	6112,917	4,269	7229,575	4,463	0,05	noisy
8_kiak_F-S_T5_12.wav	S	0,176	820,251	1506,251	399,747	0,009	0,159	1106,505	0,721	1497,296	417,938	6236,079	4,152	7376,698	4,572	0,05	noisy
8_kiak_F-S_T5_13.wav	S	0,174	827,352	1519,077	370,67	0,008	0,166	1148,407	0,581	1500,355	383,965	6492,442	4,132	7291,472	6,121	0,058	noisy
8_kiak_F-S_T5_14.wav	S	0,173	824,566	1510,736	400,073	0,008	0,158	1110,664	0,791	1500,225	412,992	6359,264	4,249	7404,425	4,307	0,059	noisy
8_kiak_F-S_T5_15.wav	S	0,168	850,695	1506,659	366,119	0,009	0,159	1140,54	0,829	1494,487	381,32	6716,479	4,277	7603,602	3,964	0,043	noisy
8_kiak_F-S_T5_17.wav	S	0,165	798,839	1422,262	420,216	0,011	0,158	1002,046	0,683	1408,237	433,372	5988,011	3,817	6851,597	2,711	0,054	noisy
8_kiak_F-S_T5_18.wav	S	0,137	869,628	1244,823	584,572	0,008	0,117	660,25	0,545	1231,846	589,945	4724,623	2,445	6071,268	5,663	0,039	harmonic
8_kiak_F-S_T5_19.wav	S	0,167	830,084	1204,521	534,17	0,016	0,102	670,351	0,585	1186,26	545,687	3906,19	2,653	7772,18	5,097	0,023	harmonic
8_kiak_F-S_T5_2.wav	S	0,145	630,795	1165,355	336,093	0,016	0,136	829,262	0,943	1151,134	342,808	5614,52	4,227	6910,517	8,125	0,023	harmonic
8_kiak_F-S_T5_20.wav	S	0,123	898,74	1068,816	571,157	0,013	0,114	497,659	0,931	1068,561	597,989	4030,966	1,759	4915,155	9,851	0,031	harmonic
8_kiak_F-S_T5_21.wav	S	0,183	827,572	1376,108	425,961	0,02	0,174	950,147	0,689	1370,808	433,352	5155,469	3,937	6179,819	7,357	0,06	noisy
8_kiak_F-S_T5_22.wav	S	0,137	625,706	1201,692	305,401	0,012	0,129	896,292	0,909	1191,976	314,005	6470,368	4,758	7710,036	9,962	0,029	harmonic
8_kiak_F-S_T5_23.wav	S	0,197	602,788	1179,477	379,498	0,008	0,159	799,978	0,878	1152,564	379,973	3930,611	4,374	5087,257	12,881	0,018	harmonic
8_kiak_F-S_T5_24.wav	S	0,176	825,696	1471,21	410,85	0,009	0,159	1060,36	0,767	1458,922	423,36	5954,954	4,095	7069,065	6,875	0,048	noisy
8_kiak_F-S_T5_25.wav	S	0,175	806,648	1507,725	390,397	0,009	0,166	1117,328	0,558	1491,437	400,234	6291,655	4,508	7094,143	7,121	0,064	noisy
8_kiak_F-S_T5_26.wav	S	0,17	585,014	1069,24	332,011	0,012	0,162	737,229	0,976	1058,702	336,37	4274,653	4,382	4914,859	14,537	0,023	harmonic
8_kiak_F-S_T5_28.wav	S	0,179	631,97	1048,32	356,526	0,024	0,163	691,794	0,977	1037,798	359,917	3923,351	4,05	4592,47	14,389	0,014	harmonic
8_kiak_F-S_T5_3.wav	S	0,172	821,898	1439,948	395,35	0,017	0,163	1044,597	0,881	1433,515	410,96	6022,709	3,992	7142,546	4,255	0,051	noisy
8_kiak_F-S_T5_30.wav	S	0,161	851,677	1395,652	518,084	0,009	0,152	877,568	0,667	1389,261	526,369	5411,037	3,286	6158,375	3,787	0,057	noisy
8_kiak_F-S_T5_31.wav	S	0,14	648,103	1143,391	339,741	0,012	0,128	803,649	0,941	1137,629	346,7	5716,214	4,24	6913,113	8,563	0,021	harmonic
8_kiak_F-S_T5_32.wav	S	0,142	620,585	1197,597	321,576	0,013	0,133	876,021	0,971	1184,784	327,997	6073,58	4,567	7300,177	6,681	0,021	harmonic
8_kiak_F-S_T5_33.wav	S	0,133	647,805	1234,593	321,89	0,012	0,125	912,702	0,969	1207,851	330,393	6649,903	4,324	8112,91	4,275	0,03	harmonic
8_kiak_F-S_T5_34.wav	S	0,135	629,319	1075,733	319,308	0,013	0,125	756,425	0,969	1070,541	328,851	5585,376	4,072	6723,782	5,049	0,035	harmonic
8_kiak_F-S_T5_35.wav	S	0,148	780,88	1097,362	457,364	0,016	0,102	639,998	0,667	1095,031	467,323	4325,992	3,013	6893,128	4,396	0,033	harmonic
8_kiak_F-S_T5_36.wav	S	0,143	629,853	1154,407	318,542	0,012	0,135	835,865	0,943	1147,953	324,516	5784,064	4,657	6754,465	5,105	0,03	harmonic
8_kiak_F-S_T5_37.wav	S	0,142	660,325	1177,308	291,356	0,009	0,133	885,952	1	1176,541	298,493	6214,551	4,825	7159,21	9,069	0,023	harmonic
8_kiak_F-S_T5_38.wav	S	0,183	798,19	1339,902	472,751	0,013	0,167	867,151	0,533	1336,936	480,666	4715,88	3,52	5640,009	6,405	0,051	noisy
8_kiak_F-S_T5_39.wav	S	0,188	563,846	1071,162	342,154	0,012	0,169	729,008	0,915	1053,395	347,22	3776,502	3,778	4628,623	9,299	0,018	harmonic
8_kiak_F-S_T5_4.wav	S	0,126	872,14	1097,856	685,038	0,012	0,117	412,818	0,967	1083,994	695,901	3163,699	1,434	3931,599	9,638	0,04	harmonic
8_kiak_F-S_T5_40.wav	S	0,176	809,573	1360,981	423,445	0,021	0,158	937,535	0,773	1360,224	434,494	5309,631	3,86	6592,966	4,894	0,057	noisy
8_kiak_F-S_T5_41.wav	S	0,148	632,874	1236,973	333,548	0,016	0,139	903,425	0,806	1221,54	337,853	6018,585	4,659	7300,4	7,979	0,026	harmonic
8_kiak_F-S_T5_42.wav	S	0,134	664,839	1051,216	355,52	0,018	0,121	695,696	0,906	1050,32	362,226	5192,417	3,801	6423,443	8,402	0,025	harmonic
8_kiak_F-S_T5_43.wav	S	0,171	803,467	1421,209	394,468	0,013	0,151	1026,741	0,786	1410,688	403,679	5930,522	4,27	7399,933	6,912	0,028	noisy
8_kiak_F-S_T5_44.wav	S	0,148	659,584	1098,768	322,575	0,026	0,136	776,194	0,944	1063,096	328,742	5501,216	4,278	6692,989	7,051	0,023	harmonic
8_kiak_F-S_T5_45.wav	S	0,148	666,513	1114,636	371,093	0,024	0,132	743,543	0,889	1106,656	375,455	5086,808	4,044	6549,07	6,777	0,02	harmonic
8_kiak_F-S_T5_46.wav	S	0,204	621,903	1028,894	382,482	0,023	0,158	646,413	0,745	1028,893	385,149	3173,87	3,704	4664,837	8,582	0,015	harmonic
8_kiak_F-S_T5_47.wav	S	0,139	630,978	1175,838	342,584	0,011	0,128	833,255	0,882	1170,283	348,724	5952,883	4,543	7167,781	11,493	0,02	harmonic
8_kiak_F-S_T5_48.wav	S	0,185	598,525	1033,686	336,587	0,026	0,177	697,099	0,826	1028,199	345,237	3797,153	4,108	4386,959	12,855	0,016	harmonic
8_kiak_F-S_T5_49.wav	S	0,161	908,319	1464,484	446,106	0,009	0,152	1018,379	0,436	1450,648	452,951	6233,744	3,601	7146,517	5,843	0,052	noisy
8_kiak_F-S_T5_5.wav	S	0,113	842,528	1031,907	546,874	0,015	0,105	485,033	0,926	1025,424	572,851	4252,991	1,822	5389,257	6,439	0,052	harmonic
8_kiak_F-S_T5_50.wav	S	0,199	584,764	959,872	336,501	0,03	0,178	623,37	0,816	947,357	344,161	3195,193	3,697	3981,357	11,498	0,018	harmonic
8_kiak_F-S_T5_51.wav	S	0,176	595,023	1007,665	346,551	0,021	0,169	661,114	0,977	1002,219	351,788	3770,093	3,929	4268,081	11,258	0,015	harmonic
8_kiak_F-S_T5_52.wav	S	0,17	809,128	1391,877	417,816	0,015	0,162	974,061	0,833	1378,054	432,21	5660,25	3,69	6660,246	3,549	0,055	noisy
8_kiak_F-S_T5_53.wav	S	0,156	611,007	1041,451	314,813	0,026	0,147	726,638	0,974	1012,115	321,805	4835,558	4,209	5696,281	8,383	0,018	harmonic
8_kiak_F-S_T5_54.wav	S	0,176	789,247	1440,543	394,064	0,015	0,169	1046,479	0,886	1432,161	406,101	5883,65	4,009	6806,368	6,218	0,037	noisy
8_kiak_F-S_T5_55.wav	S	0,195	542,374	1090,619	328,804	0,011	0,188	761,816	0,98	1069,607	335,04	3796,15	4,274	4322,359	10,023	0,016	harmonic
8_kiak_F-S_T5_6.wav	S	0,21	564,867	1126,298	287,749	0,019	0,203	838,549	0,943	1114,251	295,005	3927,154	4,612	4563,533	7,826	0,016	harmonic
8_kiak_F-S_T5_7.wav	S	0,183	804,326	1452,862	388,233	0,017	0,174	1064,629	0,622	1447,646	399,618	5781,246	4,158	6759,549	2,954	0,07	noisy
8_kiak_F-S_T5_8.wav	S	0,148	617,114	1187,751	304,596	0,016	0,14	883,155	0,944	1171,969	311,493	5864,756	4,688	7136,607	7,115	0,021	harmonic
8_kiak_F-S_T5_9.wav	S	0,113	964,103	1187,639	650,316	0,019	0,101	537,323	0,815	1183,456	673,084	4738,14	1,829	6513,003	11,503	0,025	harmonic
8_kiak_F-S_T6_10.wav	S	0,139	620,523	1182,452	310,808	0,012	0,132	871,644	0,971	1162,87	318,27	6112,536	4,476	7263,698	6,972	0,022	harmonic
8_kiak_F-S_T6_11.wav	S	0,141	620,005	1163,603	291,653	0,012	0,132	871,95	0,971	1155,166	299,746	6116,073	4,69	7266,253	7,331	0,024	harmonic
8_kiak_F-S_T6_12.wav	S	0,141	638,54	1197,084	328,887	0,012	0,132	868,197	0,971	1180,854	336,826	6034,296	4,342	7234,977	8,506	0,023	harmonic
8_kiak_F-S_T6_13.wav	S	0,132	641,228	1132,307	349,524	0,016	0,124	782,783	0,938	1118,822	357,502	5816,081	3,977	7198,003	10,032	0,023	harmonic
8_kiak_F-S_T6_14.wav	S	0,148	645,306	1162,554	327,756	0,016	0,132	834,798	0,889	1155,056	336,059	5578,091	4,268	7181,061	8,269	0,024	harmonic
8_kiak_F-S_T6_15.wav	S	0,139	638,414	1157,408	309,163	0,012	0,124	848,245	0,912	1145,28	317,557	5998,151	4,46	7539,955	7,265	0,031	harmonic
8_kiak_F-S_T6_16.wav	S	0,148	631,679	1137,012	295,952	0,016	0,14	841,06	0,944	1125,588	304,774	5593,048	4,312	6796,445	8,541	0,025	harmonic
8_kiak_F-S_T6_17.wav	S	0,138	603,455	1194,245	306,267	0,013	0,129	887,978	0,97	1167,803	312,682	6260,029	4,514	7638,52	6,429	0,025	harmonic
8_kiak_F-S_T6_18.wav	S	0,132	635,414	1164,565	352,555	0,012	0,124	812,01	0,969	1149,649	357,494	6026,23	4,298	7217,863	7,397	0,021	harmonic
8_kiak_F-S_T6_19.wav	S	0,141	628,445	1210,004	279,123	0,012	0,132	930,881	0,971	1193,751	290,903	6478,106	4,76	7757,34	9,418	0,027	harmonic
8_kiak_F-S_T6_2.wav	S	0,139	639,341	1250,729	310,198	0,011	0,128	940,531	0,853	1226,783	317,801	6600,072	4,695	8090,587	10,404	0,028	harmonic
8_kiak_F-S_T6_20.wav	S	0,141	633,874	1145,445	318,74	0,012	0,125	826,705	0,912	1136,567	326,448	5792,489	4,436	7348,489	8,384	0,024	harmonic
8_kiak_F-S_T6_21.wav	S	0,132	786,734	1093,552	412,179	0,016	0,117	681,373	0,812	1085,621	425,543	5091,392	3,274	6729,611	15,712	0,015	harmonic
8_kiak_F-S_T6_23.wav	S	0,154	642,017	1155,656	300,235	0,017	0,133	855,422	0,757	1145,484	309,694	5500,539	4,546	7358,467	5,892	0,034	harmonic
8_kiak_F-S_T6_3.wav	S	0,136	606,196	1126,096	302,764	0,012	0,128	823,333	0,97	1117,338	310,137	5995,944	4,525	7082,431	10,335	0,023	harmonic
8_kiak_F-S_T6_4.wav	S	0,136	625,187	1209,382	317,275	0,015	0,128	892,108	0,939	1179,048	327,135	6344,344	4,384	7929,848	9,124	0,027	harmonic
8_kiak_F-S_T6_5.wav	S	0,173	567,266	1130,601	286,963	0,015	0,162	843,638	0,93	1115,167	293,299	4779,824	4,608	5768,465	8,761	0,023	harmonic
8_kiak_F-S_T6_6.wav	S	0,145	632,008	1221,87	315,885	0,012	0,136	905,986	0,971	1208,178	323,682	6164,374	4,744	7321,097	8,086	0,022	harmonic
8_kiak_F-S_T6_7.wav	S	0,143	614,701	1113,663	310,149	0,011	0,135	803,514	0,971	1105,841	317,707	5565,902	4,473	6493,042	8,443	0,021	harmonic
8_kiak_F-S_T6_8.wav	S	0,129	610,334	977,209	356,884	0,008	0,121	620,324	1	963,291	366,409	4711,484	3,343	5513,994	8,542	0,02	harmonic
8_kiak_F-S_T6_9.wav	S	0,145	611,425	1207,751	309,201	0,012	0,136	898,55	0,971	1181,814	321,468	6028,416	4,474	7261,012	8,073	0,024	harmonic
9_kiak_F-U_T5_1.wav	U	0,154	692,769	895,386	445,522	0,045	0,146	449,863	0,447	886,254	468,533	2861,896	1,947	4443,096	2,187	0,076	noisy
9_kiak_F-U_T5_12.wav	U	0,16	872,813	1400,181	464,341	0,013	0,151	935,84	0,971	1399,4	475,407	5844,121	3,572	6806,112	6,895	0,03	noisy
9_kiak_F-U_T5_13.wav	U	0,153	855,756	1440,592	466,263	0,01	0,143	974,329	0,848	1437,626	482,08	6348,777	3,98	7307,466	2,241	0,072	noisy
9_kiak_F-U_T5_14.wav	U	0,173	849,619	1435,3	465,567	0,017	0,164	969,733	1	1433,681	476,399	5614,572	3,913	6312,156	4,119	0,057	noisy
9_kiak_F-U_T5_15.wav	U	0,165	840,379	1437,772	450,997	0,01	0,155	986,775	1	1429,6	461,361	5930,927	3,86	6766,459	6,062	0,046	noisy
9_kiak_F-U_T5_16.wav	U	0,166	879,068	1339,923	535,488	0,025	0,135	804,435	0,833	1314,62	544,488	4977,59	3,348	6706,535	5,629	0,048	noisy
9_kiak_F-U_T5_17.wav	U	0,161	871,91	1478,08	425,743	0,01	0,143	1052,337	0,371	1470,062	435,381	6486,454	4,106	7892,528	6,651	0,047	noisy
9_kiak_F-U_T5_18.wav	U	0,152	901,727	1425,075	482,744	0,012	0,126	942,331	0,273	1424,878	497,739	6198,248	3,753	8081,749	7,531	0,058	noisy
9_kiak_F-U_T5_19.wav	U	0,179	867,504	1368,863	468,404	0,025	0,153	900,459	0,382	1351,662	473,57	5122,278	3,73	6462,863	8,166	0,066	noisy
9_kiak_F-U_T5_2.wav	U	0,157	778,641	1446,678	411,987	0,017	0,148	1034,691	0	1410,361	422,028	6359,069	3,748	7883,358	2,433	0,093	noisy
9_kiak_F-U_T5_20.wav	U	0,17	876,3	1388,602	456,379	0,022	0,16	932,222	0,405	1379,98	468,665	5532,432	3,747	6310,629	7,786	0,048	noisy
9_kiak_F-U_T5_21.wav	U	0,17	845,77	1411,836	397,313	0,011	0,154	1014,522	0,891	1408,187	409,265	5946,316	3,825	7119,456	7,953	0,045	noisy
9_kiak_F-U_T5_22.wav	U	0,157	842,487	1405,746	442,835	0,01	0,143	962,911	0,235	1401,677	452,821	6107,274	3,929	7221,83	6,611	0,054	noisy
9_kiak_F-U_T5_23.wav	U	0,164	1370,474	1416,604	1295,87	0,013	0,041	120,734	0	1413,907	1311,154	719,74	0,307	4390,339	8,161	0,006	noisy
9_kiak_F-U_T5_3.wav	U	0,137	976,631	1491,099	602,905	0,008	0,121	888,194	0,242	1479,687	607,769	6399,866	3,136	7895,056	6,219	0,045	noisy
9_kiak_F-U_T5_4.wav	U	0,143	1100,856	1433,858	802,546	0,015	0,075	631,313	0,171	1425,132	815,342	4353,75	2,162	10521,88	6,095	0,046	noisy
9_kiak_F-U_T5_5.wav	U	0,146	931,453	1472,165	544,863	0,009	0,129	927,301	0,2	1468,363	552,511	6325,338	3,532	7727,51	5,985	0,061	noisy
9_kiak_F-U_T5_6.wav	U	0,149	892,344	1372,602	503,995	0,018	0,129	868,607	0,722	1368,834	512,901	5851,635	3,621	7306,57	8,502	0,03	noisy
9_kiak_F-U_T5_8.wav	U	0,153	949,595	1502,525	566,118	0,009	0,121	936,407	0,216	1494,445	575,795	6067,498	3,499	8323,62	4,864	0,06	noisy
