# Supplementary material for: Variability and individuality in the contact calls of jackdaws (Corvus monedula)
Source: Anim Cogn. 2025 Dec 16;29(1):2. doi: 10.1007/s10071-025-02022-4 (PMC12705776; doi:10.1007/s10071-025-02022-4)
Supplement: Supplementary file 2 — Supplementary Material 2 [file 10071_2025_2022_MOESM2_ESM.zip › Szipl_et_al_jackdaw_contact_calls_data_and_scripts/supervised visual and acoustic/Feature_based_analyses/feature_based_supervised_classification_xgboost_calltypes.ipynb]

# %% [markdown]
# This script is adapted to analyse jackdaw contact calls as referred to in Szipl et al. (2025): Variability and Individuality in the Contact Calls of Jackdaws (Corvus monedula)

# Original script from

# Bing Xie（xie.bing@bio.ku.dk), Keith Chew and Matheus Valentim

# %% [code]
import pandas as pd
import numpy as np
import re
import matplotlib.pyplot as plt
from sklearn.inspection import permutation_importance
from sklearn.metrics import confusion_matrix, plot_confusion_matrix, accuracy_score, classification_report
from pandas.io.pytables import DataCol
from sklearn.ensemble import RandomForestClassifier
from sklearn.model_selection import train_test_split, GridSearchCV
from sklearn.preprocessing import LabelEncoder
import seaborn as sns
import shap

import pandas as pd
from xgboost import XGBClassifier
from sklearn.model_selection import GridSearchCV


import optuna
import pandas as pd
from xgboost import XGBClassifier
from sklearn.model_selection import cross_val_score, train_test_split

# %% [code]
# read data
df = pd.read_csv("/Users/.../acoustic_data_jackdaws.csv", sep=";", decimal=",") # all calls

# %% [code]
print(df.head())

# %% [code]
# remove calls that length are greater than 1.25s, which is utilised in spectrogram-based analysis
#df_filtered = df.query('type != "squealsnort" & (duration <= 1.25)')

# create dataframe for variables (X) and the label (y)
X = df.drop(['file', 'ID', 'calltype'], axis=1)
y = df['calltype']

# convert y to  numbers
le = LabelEncoder()
y_encoded = le.fit_transform(y)

y_encoded.shape

#print("Original y values:", y.values)
#print("Encoded y values:", y_encoded)

# %% [code]
# SHAP, remove variables with low SHAP, here < 1
shap_model = XGBClassifier(random_state=42)
shap_model.fit(X, y_encoded)
shap_values = shap.TreeExplainer(shap_model).shap_values(X)

fig=plt.gcf()
shap.summary_plot(shap_values, X, class_names=['harmonic "tchak"', 'noisy "tchak"'])

#fig.savefig('shap_summary_plot_Calltypes.png')
                  

# %% [code]
# split data into train and test
X_train, X_test, y_train, y_test = train_test_split(X, y_encoded, test_size = 0.3, train_size = 0.7, stratify=y_encoded)

# %% [code]
impt_features_list = ['max_F0', 'Tmin_F0', 'jitter']
X_train = X_train[impt_features_list]
X_test = X_test[impt_features_list]
print(f'The important features are {list(impt_features_list)}')

# %% [code]
# xgboost
def objective(trial):
    # Define the hyperparameter search space
    params = {
        'n_estimators': trial.suggest_int('n_estimators', 1, 150),
        'min_child_weight': trial.suggest_int('min_child_weight', 1, 50),
        'max_depth': trial.suggest_int('max_depth', 2, 15),
        # Add other hyperparameters for your specific algorithm
    }

    # Create the XGBoost model
    model = XGBClassifier(**params, random_state=42)

    # Perform cross-validation
    cv_scores = cross_val_score(model, X_train, y_train, cv=5, scoring='accuracy')

    # Return the negative mean cross-validation accuracy
    return -cv_scores.mean()

# Create and run the Optuna study
study = optuna.create_study(direction='minimize')  # Optuna minimizes the objective function
study.optimize(objective, n_trials=200)

# Get the best hyperparameters
best_params = study.best_params

# Print the best hyperparameters
print("Best Hyperparameters:", best_params)

# %% [code]
# Create an XGBoost classifier with the best hyperparameters
best_model = XGBClassifier(**best_params, random_state=42)

# Perform cross-validation (e.g., 5-fold cross-validation)
cv_folds = 5
cv_scores = cross_val_score(best_model, X_train, y_train, cv=cv_folds, scoring='accuracy')

# Train the final model on the entire training set
best_model.fit(X_train, y_train)

# Evaluate the final model on the test set
y_pred = best_model.predict(X_test)

# Evaluate the final model on the test set
test_accuracy = best_model.score(X_test, y_test)
print("Best Hyperparameters:", best_params)
print("Cross-Validation Accuracy:", cv_scores.mean())  # Mean accuracy across folds
print("Test accuracy:", test_accuracy)

# Calculate precision, recall, and f1-score for each category
classification_rep = classification_report(y_test, y_pred)
print("Classification Report:")
print(classification_rep)

# %% [code]
# plot and save confusion matrix
cf_matrix = confusion_matrix(y_test, y_pred)

cf_matrix_percent = cf_matrix.astype('float') / cf_matrix.sum(axis=1)[:, np.newaxis] * 100

plt.figure(figsize=(10, 10), facecolor='white')

annotations = np.array([["{0:.1f}%".format(value) for value in row] for row in cf_matrix_percent])

ax = sns.heatmap(cf_matrix_percent, annot=annotations, cmap='Blues', fmt='', annot_kws={"size": 25}, cbar_kws={"label": ""})
ax.set_title('Confusion Matrix (Feature-based classification)\n', fontsize=20)
ax.set_xlabel('\nPredicted Class', fontsize=25)
ax.set_ylabel('Actual Class\n', fontsize=25)

## Ticket labels - List must be in alphabetical order

ax.xaxis.set_ticklabels(['harmonic','noisy'], fontsize=25)
ax.yaxis.set_ticklabels(['harmonic','noisy'], fontsize=25)

# Manually adjust the color bar font size
cbar = ax.collections[0].colorbar
cbar.ax.tick_params(labelsize=20)  # Adjust the font size of the color bar labels

#plt.savefig('confusion_matrix(feature-based)_CT.png')

plt.show()

# %% [code]
