# Supplementary material for: Variability and individuality in the contact calls of jackdaws (Corvus monedula)
Source: Anim Cogn. 2025 Dec 16;29(1):2. doi: 10.1007/s10071-025-02022-4 (PMC12705776; doi:10.1007/s10071-025-02022-4)
Supplement: Supplementary file 2 — Supplementary Material 2 [file 10071_2025_2022_MOESM2_ESM.zip › Szipl_et_al_jackdaw_contact_calls_data_and_scripts/supervised visual and acoustic/Feature_based_analyses/acoustic_data_jackdaws_noisy.csv]

file	ID	duration	mean_F0	max_F0	min_F0	Tmax_F0	Tmin_F0	range_F0	voiced	startF0	endF0	f0sumvar	f0varin	MAS	harm	jitter
3_kiak_F-G_T5_1.wav	G	0,154	792,673	1423,343	419,608	0,011	0,146	1003,734	0,586	1413,431	426,723	6453,392	3,872	7435,07	4,049	0,066
3_kiak_F-G_T5_10.wav	G	0,174	864,998	1384,155	411,516	0,031	0,168	972,639	0,667	1369,189	421,56	5662,895	3,771	6372,745	5,458	0,053
3_kiak_F-G_T5_13.wav	G	0,168	917,712	1407,13	549,935	0,02	0,148	857,195	0,297	1407,116	557,358	5088,386	3,339	6594,322	6,118	0,055
3_kiak_F-G_T5_14.wav	G	0,168	843,322	1427,439	420,138	0,015	0,163	1007,301	0,688	1423,683	428,618	5957,97	3,892	6829,16	5,856	0,057
3_kiak_F-G_T5_19.wav	G	0,158	867,407	1435,596	471,928	0,01	0,153	963,668	0,967	1433,457	483,123	6085,626	3,646	6762,582	5,746	0,064
3_kiak_F-G_T5_2.wav	G	0,174	878,661	1419,456	456,315	0,026	0,161	963,141	0,197	1417,39	464,993	5534,323	3,742	6784,633	4,979	0,062
3_kiak_F-G_T5_20.wav	G	0,158	819,56	1445,135	426,441	0,01	0,153	1018,694	0,767	1434,463	438,093	6379,882	3,862	7148,729	6,343	0,052
3_kiak_F-G_T5_21.wav	G	0,153	873,016	1410,303	510,851	0,01	0,143	899,453	0,828	1404,016	513,953	5837,683	3,464	6788,321	6,936	0,058
3_kiak_F-G_T5_22.wav	G	0,167	845,547	1388,624	489,429	0,023	0,151	899,195	0,73	1365,358	493,472	5519,496	3,786	6651,343	5,907	0,056
3_kiak_F-G_T5_23.wav	G	0,161	798,575	1432,566	476,012	0,013	0,155	956,555	0,951	1425,853	479,56	5899,637	3,61	6712,665	6,662	0,061
3_kiak_F-G_T5_24.wav	G	0,162	837,175	1432,442	443,516	0,011	0,156	988,927	0,967	1429,21	453,843	6084,531	3,834	6820,184	6,855	0,066
3_kiak_F-G_T5_25.wav	G	0,168	856,207	1407,876	463,751	0,01	0,15	944,125	0,891	1405,802	468,312	5607,447	3,674	6743,749	6,419	0,051
3_kiak_F-G_T5_26.wav	G	0,162	859,816	1459,171	498,963	0,011	0,149	960,208	0,295	1445,467	508,681	5842,612	3,404	6983,329	6,527	0,065
3_kiak_F-G_T5_27.wav	G	0,161	797,209	1382,902	449,355	0,026	0,155	933,547	0,934	1360,737	460,067	5660,755	3,422	7181,131	6,727	0,061
3_kiak_F-G_T5_28.wav	G	0,148	818,35	1373,224	449,84	0,01	0,143	923,383	0,964	1363,153	457,561	6171,032	3,395	6968,931	4,197	0,056
3_kiak_F-G_T5_29.wav	G	0,164	868,559	1420,506	457,28	0,011	0,151	963,226	0,903	1416,773	471,35	5850,569	3,473	6880,186	6,979	0,053
8_kia_F-S_T5_13.wav	S	0,161	820,809	1463,271	409,128	0,016	0,155	1054,143	0,541	1453,256	415,581	6485,265	3,857	7529,591	9,45	0,07
8_kia_F-S_T5_22.wav	S	0,177	760,105	1294,34	442,232	0,017	0,158	852,108	0,866	1294,093	448,912	4825,837	3,529	5978,144	13,347	0,024
8_kia_F-S_T5_8.wav	S	0,169	772,459	1403,916	360,276	0,008	0,163	1043,64	0,891	1397,316	371,198	6136,329	3,897	6733,163	7,2	0,045
8_kiak_F-S_T5_10.wav	S	0,171	836,765	1443,423	383,504	0,009	0,159	1059,919	0,619	1438,868	397,688	6171,719	4,181	7066,124	3,907	0,051
8_kiak_F-S_T5_11.wav	S	0,185	862,19	1525,982	387,324	0,008	0,166	1138,658	0,565	1518,214	407,021	6112,917	4,269	7229,575	4,463	0,05
8_kiak_F-S_T5_12.wav	S	0,176	820,251	1506,251	399,747	0,009	0,159	1106,505	0,721	1497,296	417,938	6236,079	4,152	7376,698	4,572	0,05
8_kiak_F-S_T5_13.wav	S	0,174	827,352	1519,077	370,67	0,008	0,166	1148,407	0,581	1500,355	383,965	6492,442	4,132	7291,472	6,121	0,058
8_kiak_F-S_T5_14.wav	S	0,173	824,566	1510,736	400,073	0,008	0,158	1110,664	0,791	1500,225	412,992	6359,264	4,249	7404,425	4,307	0,059
8_kiak_F-S_T5_15.wav	S	0,168	850,695	1506,659	366,119	0,009	0,159	1140,54	0,829	1494,487	381,32	6716,479	4,277	7603,602	3,964	0,043
8_kiak_F-S_T5_17.wav	S	0,165	798,839	1422,262	420,216	0,011	0,158	1002,046	0,683	1408,237	433,372	5988,011	3,817	6851,597	2,711	0,054
8_kiak_F-S_T5_21.wav	S	0,183	827,572	1376,108	425,961	0,02	0,174	950,147	0,689	1370,808	433,352	5155,469	3,937	6179,819	7,357	0,06
8_kiak_F-S_T5_24.wav	S	0,176	825,696	1471,21	410,85	0,009	0,159	1060,36	0,767	1458,922	423,36	5954,954	4,095	7069,065	6,875	0,048
8_kiak_F-S_T5_25.wav	S	0,175	806,648	1507,725	390,397	0,009	0,166	1117,328	0,558	1491,437	400,234	6291,655	4,508	7094,143	7,121	0,064
8_kiak_F-S_T5_3.wav	S	0,172	821,898	1439,948	395,35	0,017	0,163	1044,597	0,881	1433,515	410,96	6022,709	3,992	7142,546	4,255	0,051
8_kiak_F-S_T5_30.wav	S	0,161	851,677	1395,652	518,084	0,009	0,152	877,568	0,667	1389,261	526,369	5411,037	3,286	6158,375	3,787	0,057
8_kiak_F-S_T5_38.wav	S	0,183	798,19	1339,902	472,751	0,013	0,167	867,151	0,533	1336,936	480,666	4715,88	3,52	5640,009	6,405	0,051
8_kiak_F-S_T5_40.wav	S	0,176	809,573	1360,981	423,445	0,021	0,158	937,535	0,773	1360,224	434,494	5309,631	3,86	6592,966	4,894	0,057
8_kiak_F-S_T5_43.wav	S	0,171	803,467	1421,209	394,468	0,013	0,151	1026,741	0,786	1410,688	403,679	5930,522	4,27	7399,933	6,912	0,028
8_kiak_F-S_T5_49.wav	S	0,161	908,319	1464,484	446,106	0,009	0,152	1018,379	0,436	1450,648	452,951	6233,744	3,601	7146,517	5,843	0,052
8_kiak_F-S_T5_52.wav	S	0,17	809,128	1391,877	417,816	0,015	0,162	974,061	0,833	1378,054	432,21	5660,25	3,69	6660,246	3,549	0,055
8_kiak_F-S_T5_54.wav	S	0,176	789,247	1440,543	394,064	0,015	0,169	1046,479	0,886	1432,161	406,101	5883,65	4,009	6806,368	6,218	0,037
8_kiak_F-S_T5_7.wav	S	0,183	804,326	1452,862	388,233	0,017	0,174	1064,629	0,622	1447,646	399,618	5781,246	4,158	6759,549	2,954	0,07
9_kiak_F-U_T5_1.wav	U	0,154	692,769	895,386	445,522	0,045	0,146	449,863	0,447	886,254	468,533	2861,896	1,947	4443,096	2,187	0,076
9_kiak_F-U_T5_12.wav	U	0,16	872,813	1400,181	464,341	0,013	0,151	935,84	0,971	1399,4	475,407	5844,121	3,572	6806,112	6,895	0,03
9_kiak_F-U_T5_13.wav	U	0,153	855,756	1440,592	466,263	0,01	0,143	974,329	0,848	1437,626	482,08	6348,777	3,98	7307,466	2,241	0,072
9_kiak_F-U_T5_14.wav	U	0,173	849,619	1435,3	465,567	0,017	0,164	969,733	1	1433,681	476,399	5614,572	3,913	6312,156	4,119	0,057
9_kiak_F-U_T5_15.wav	U	0,165	840,379	1437,772	450,997	0,01	0,155	986,775	1	1429,6	461,361	5930,927	3,86	6766,459	6,062	0,046
9_kiak_F-U_T5_16.wav	U	0,166	879,068	1339,923	535,488	0,025	0,135	804,435	0,833	1314,62	544,488	4977,59	3,348	6706,535	5,629	0,048
9_kiak_F-U_T5_17.wav	U	0,161	871,91	1478,08	425,743	0,01	0,143	1052,337	0,371	1470,062	435,381	6486,454	4,106	7892,528	6,651	0,047
9_kiak_F-U_T5_18.wav	U	0,152	901,727	1425,075	482,744	0,012	0,126	942,331	0,273	1424,878	497,739	6198,248	3,753	8081,749	7,531	0,058
9_kiak_F-U_T5_19.wav	U	0,179	867,504	1368,863	468,404	0,025	0,153	900,459	0,382	1351,662	473,57	5122,278	3,73	6462,863	8,166	0,066
9_kiak_F-U_T5_2.wav	U	0,157	778,641	1446,678	411,987	0,017	0,148	1034,691	0	1410,361	422,028	6359,069	3,748	7883,358	2,433	0,093
9_kiak_F-U_T5_20.wav	U	0,17	876,3	1388,602	456,379	0,022	0,16	932,222	0,405	1379,98	468,665	5532,432	3,747	6310,629	7,786	0,048
9_kiak_F-U_T5_21.wav	U	0,17	845,77	1411,836	397,313	0,011	0,154	1014,522	0,891	1408,187	409,265	5946,316	3,825	7119,456	7,953	0,045
9_kiak_F-U_T5_22.wav	U	0,157	842,487	1405,746	442,835	0,01	0,143	962,911	0,235	1401,677	452,821	6107,274	3,929	7221,83	6,611	0,054
9_kiak_F-U_T5_23.wav	U	0,164	1370,474	1416,604	1295,87	0,013	0,041	120,734	0	1413,907	1311,154	719,74	0,307	4390,339	8,161	0,006
9_kiak_F-U_T5_3.wav	U	0,137	976,631	1491,099	602,905	0,008	0,121	888,194	0,242	1479,687	607,769	6399,866	3,136	7895,056	6,219	0,045
9_kiak_F-U_T5_4.wav	U	0,143	1100,856	1433,858	802,546	0,015	0,075	631,313	0,171	1425,132	815,342	4353,75	2,162	10521,88	6,095	0,046
9_kiak_F-U_T5_5.wav	U	0,146	931,453	1472,165	544,863	0,009	0,129	927,301	0,2	1468,363	552,511	6325,338	3,532	7727,51	5,985	0,061
9_kiak_F-U_T5_6.wav	U	0,149	892,344	1372,602	503,995	0,018	0,129	868,607	0,722	1368,834	512,901	5851,635	3,621	7306,57	8,502	0,03
9_kiak_F-U_T5_8.wav	U	0,153	949,595	1502,525	566,118	0,009	0,121	936,407	0,216	1494,445	575,795	6067,498	3,499	8323,62	4,864	0,06
