# Supplementary material for: Variability and individuality in the contact calls of jackdaws (Corvus monedula)
Source: Anim Cogn. 2025 Dec 16;29(1):2. doi: 10.1007/s10071-025-02022-4 (PMC12705776; doi:10.1007/s10071-025-02022-4)
Supplement: Supplementary file 2 — Supplementary Material 2 [file 10071_2025_2022_MOESM2_ESM.zip › Szipl_et_al_jackdaw_contact_calls_data_and_scripts/supervised visual and acoustic/spectrogram_based_classification/data/calltype_y.csv]

label
harmonic
harmonic
harmonic
harmonic
harmonic
harmonic
harmonic
harmonic
harmonic
harmonic
harmonic
harmonic
harmonic
harmonic
harmonic
harmonic
harmonic
harmonic
harmonic
harmonic
harmonic
harmonic
harmonic
harmonic
harmonic
harmonic
harmonic
harmonic
harmonic
harmonic
harmonic
harmonic
harmonic
harmonic
harmonic
harmonic
harmonic
harmonic
harmonic
harmonic
harmonic
harmonic
harmonic
harmonic
harmonic
harmonic
harmonic
harmonic
harmonic
harmonic
harmonic
harmonic
harmonic
harmonic
harmonic
harmonic
harmonic
harmonic
harmonic
harmonic
harmonic
harmonic
harmonic
harmonic
harmonic
harmonic
harmonic
harmonic
harmonic
harmonic
harmonic
harmonic
harmonic
harmonic
harmonic
harmonic
harmonic
harmonic
harmonic
harmonic
harmonic
harmonic
harmonic
harmonic
harmonic
harmonic
harmonic
harmonic
harmonic
harmonic
harmonic
harmonic
harmonic
harmonic
harmonic
harmonic
harmonic
harmonic
harmonic
harmonic
harmonic
harmonic
harmonic
harmonic
harmonic
harmonic
harmonic
harmonic
harmonic
harmonic
harmonic
harmonic
harmonic
harmonic
harmonic
harmonic
harmonic
harmonic
harmonic
harmonic
harmonic
harmonic
harmonic
harmonic
harmonic
harmonic
harmonic
harmonic
harmonic
harmonic
harmonic
harmonic
harmonic
harmonic
harmonic
harmonic
harmonic
harmonic
harmonic
harmonic
harmonic
harmonic
harmonic
harmonic
harmonic
harmonic
harmonic
harmonic
harmonic
harmonic
harmonic
harmonic
harmonic
harmonic
harmonic
harmonic
harmonic
harmonic
harmonic
harmonic
noisy
noisy
harmonic
noisy
noisy
noisy
noisy
noisy
noisy
noisy
harmonic
harmonic
harmonic
harmonic
harmonic
harmonic
harmonic
harmonic
harmonic
harmonic
harmonic
harmonic
harmonic
harmonic
harmonic
harmonic
harmonic
harmonic
harmonic
harmonic
harmonic
harmonic
harmonic
noisy
noisy
harmonic
harmonic
noisy
noisy
harmonic
harmonic
harmonic
noisy
noisy
noisy
noisy
noisy
noisy
noisy
noisy
noisy
noisy
noisy
noisy
harmonic
harmonic
harmonic
harmonic
harmonic
harmonic
harmonic
harmonic
harmonic
harmonic
harmonic
harmonic
harmonic
harmonic
harmonic
harmonic
harmonic
harmonic
harmonic
harmonic
harmonic
harmonic
harmonic
harmonic
harmonic
harmonic
harmonic
harmonic
harmonic
harmonic
harmonic
harmonic
harmonic
harmonic
harmonic
harmonic
harmonic
harmonic
harmonic
harmonic
harmonic
harmonic
harmonic
harmonic
harmonic
harmonic
harmonic
harmonic
harmonic
harmonic
harmonic
harmonic
harmonic
harmonic
harmonic
harmonic
harmonic
harmonic
harmonic
harmonic
harmonic
harmonic
harmonic
harmonic
noisy
harmonic
harmonic
harmonic
harmonic
harmonic
harmonic
harmonic
harmonic
harmonic
harmonic
harmonic
harmonic
harmonic
harmonic
harmonic
harmonic
harmonic
harmonic
harmonic
harmonic
harmonic
harmonic
harmonic
harmonic
harmonic
harmonic
harmonic
harmonic
harmonic
harmonic
harmonic
harmonic
harmonic
harmonic
harmonic
harmonic
harmonic
harmonic
harmonic
harmonic
harmonic
harmonic
harmonic
harmonic
harmonic
harmonic
harmonic
harmonic
harmonic
harmonic
harmonic
harmonic
harmonic
harmonic
harmonic
harmonic
harmonic
harmonic
harmonic
harmonic
harmonic
harmonic
harmonic
harmonic
harmonic
harmonic
harmonic
harmonic
noisy
harmonic
harmonic
harmonic
harmonic
harmonic
harmonic
harmonic
harmonic
harmonic
noisy
harmonic
harmonic
harmonic
harmonic
harmonic
harmonic
harmonic
harmonic
noisy
harmonic
harmonic
harmonic
harmonic
harmonic
harmonic
noisy
noisy
noisy
noisy
noisy
noisy
noisy
harmonic
harmonic
harmonic
harmonic
noisy
harmonic
harmonic
noisy
noisy
harmonic
harmonic
noisy
noisy
harmonic
harmonic
harmonic
harmonic
harmonic
harmonic
harmonic
noisy
harmonic
harmonic
noisy
harmonic
harmonic
noisy
harmonic
harmonic
harmonic
harmonic
harmonic
noisy
harmonic
harmonic
harmonic
noisy
harmonic
noisy
harmonic
harmonic
noisy
harmonic
harmonic
harmonic
harmonic
harmonic
harmonic
harmonic
harmonic
harmonic
harmonic
harmonic
harmonic
harmonic
harmonic
harmonic
harmonic
harmonic
harmonic
harmonic
harmonic
harmonic
harmonic
harmonic
noisy
noisy
noisy
noisy
noisy
noisy
noisy
noisy
noisy
noisy
noisy
noisy
noisy
noisy
noisy
noisy
noisy
noisy
noisy
