# Supplementary material for: Variability and individuality in the contact calls of jackdaws (Corvus monedula)
Source: Anim Cogn. 2025 Dec 16;29(1):2. doi: 10.1007/s10071-025-02022-4 (PMC12705776; doi:10.1007/s10071-025-02022-4)
Supplement: Supplementary file 2 — Supplementary Material 2 [file 10071_2025_2022_MOESM2_ESM.zip › Szipl_et_al_jackdaw_contact_calls_data_and_scripts/supervised visual and acoustic/spectrogram_based_classification/data/calltype_y_noisy_filtered.csv]

label
E
E
E
E
E
E
E
E
E
G
G
G
G
G
G
G
G
G
G
G
G
G
G
G
G
S
S
S
S
S
S
S
S
S
S
S
S
S
S
S
S
S
S
S
S
S
S
U
U
U
U
U
U
U
U
U
U
U
U
U
U
U
U
U
U
U
