# Supplementary material for: Variability and individuality in the contact calls of jackdaws (Corvus monedula)
Source: Anim Cogn. 2025 Dec 16;29(1):2. doi: 10.1007/s10071-025-02022-4 (PMC12705776; doi:10.1007/s10071-025-02022-4)
Supplement: Supplementary file 2 — Supplementary Material 2 [file 10071_2025_2022_MOESM2_ESM.zip › Szipl_et_al_jackdaw_contact_calls_data_and_scripts/supervised visual and acoustic/spectrogram_based_classification/notebooks/2_spectrogram_based_classification_cnn-harmonic.ipynb]

# %% [markdown]
# This script is adapted to analyse jackdaw contact calls as referred to in Szipl et al. (2025): Variability and Individuality in the Contact Calls of Jackdaws (Corvus monedula)

# Original script from
# Authors: Bing Xie (xie.bing@bio.ku.dk), Barney Emmens and Aleksandra Panfilova¶

# %% [code]
import librosa
import numpy as np
import pandas as pd
from matplotlib import pyplot as plt
import random
import re
import soundfile as sf
import itertools
from sklearn.metrics import confusion_matrix, classification_report
from sklearn.model_selection import train_test_split

# %% [code]
# load spectrograms

from numpy import load

data = np.load('/Users/.../spectrograms_harmonic.npz')

# %% [code]
print(data.files)

# %% [code]
data['spectrograms_array']

# %% [code]
print(data['spectrograms_array'].shape)

# %% [code]
# look at spectrogram
from matplotlib import pyplot as plt
import librosa

spectrograms_array = data['spectrograms_array']

plt.imshow(spectrograms_array[120,:,:],aspect='auto')
plt.title('STFT Spectogram')
plt.colorbar(label='dB')
plt.show()

# %% [code]
# load labels
calltype_y = pd.read_csv("/Users/.../calltype_y_harmonic.csv") # all calls

# %% [code]
# prepare data
def check_class_complete_gen(y_train, y_test,y):
    if len(np.unique(y_train)) != len(np.unique(y)):
        print("Class missing from train data")
    elif len(np.unique(y_test)) != len(np.unique(y)):
        print("Class missing from validation data.")
    else:
        print("OK")

def standardizeimg(img, mu, sigma):
    return (img-mu)/(sigma).astype(np.float32)

def format_for_CNN(X_train,X_test,y_train,y_test):
    # save for scaling test data
    mu_train = np.mean(X_train)
    sigma_train = np.std(X_train)

    # Standardize pixel distribution to have zero mean and unit variance
    train_images = standardizeimg(img=X_train, mu=mu_train, sigma=sigma_train)
    val_images = standardizeimg(img=X_test, mu=np.mean(X_test), sigma=np.std(X_test))

    # adapt to format required by tensorflow; Using channels_last --> (n_samples, img_rows, img_cols, n_channels)
    img_rows, img_cols = X_train.shape[1], X_train.shape[2] # input image dimensions
    X_train = X_train.reshape(X_train.shape[0], img_rows, img_cols, 1)
    X_test = X_test.reshape(X_test.shape[0], img_rows, img_cols, 1)

    # convert class vectors to binary class matrices - one hot encoding
    onehot_t = pd.get_dummies(y_train)
    label_list = onehot_t.columns
    y_train = onehot_t.to_numpy()

    onehot_v = pd.get_dummies(y_test)
    y_test = onehot_v.to_numpy()
    return X_train,X_test,y_train,y_test,img_rows,img_cols

# %% [code]
# prepare train, validate and test dadaset
X_train_val, X_test, y_train_val, y_test_true = train_test_split(spectrograms_array, calltype_y, test_size=0.3, random_state=521)
X_train, X_val, y_train, y_val = train_test_split(X_train_val, y_train_val, test_size=0.3, random_state=521)

X_train_val, X_test, y_train_val, y_test, img_rows, img_cols = format_for_CNN(X_train_val, X_test, y_train_val, y_test_true)
X_train, X_val, y_train, y_val, img_rows, img_cols = format_for_CNN(X_train, X_val, y_train, y_val)
#check_class_complete_gen(y_train, y_test, calltype_y)

print(X_train_val.shape)
print(X_test.shape)
print(X_train.shape)
print(X_val.shape)
print(y_train_val.shape)
print(y_test.shape)
print(y_train.shape)
print(y_val.shape)

# %% [code]
print(len(spectrograms_array), len(calltype_y))

# %% [markdown]
# CNN

# %% [code]
import keras
import tensorflow as tf
from tensorflow.keras.models import Sequential
from tensorflow.keras.layers import Conv2D, MaxPooling2D, Flatten, Dense, Dropout
from tensorflow.keras.losses import categorical_crossentropy
from tensorflow.keras.optimizers import Adadelta, Adam
from optuna.integration import TFKerasPruningCallback
tf.compat.v1.logging.set_verbosity(tf.compat.v1.logging.ERROR)
from sklearn.model_selection import KFold
import optuna

# %% [markdown]
# Optimising

# %% [code]
def objective(trial):
    num_classes = 8       #change to the number of levels!
    n_epochs = trial.suggest_int("n_epochs", low=5, high=100, step=5)
    learning_rate = trial.suggest_float("learning_rate", 1e-5, 1e-3)
    optimiser = Adam(learning_rate=learning_rate)
    
    filters_1 = trial.suggest_int("filters_1",low=2,high=32,step=2)
    kernel_1 = trial.suggest_int("kernel_size_1",low=8,high=16,step=4)
    strides_1 = 1
    padding_1 = 'same'
    activation_1 = 'relu'
    input_shape = (img_rows, img_cols, 1)
    pool_size_1 = 2
    
    filters_2 = trial.suggest_int("filters_2",low=2,high=64,step=2)
    kernel_2 = trial.suggest_int("kernel_size_2",low=4,high=12,step=2)
    strides_2 = 1
    padding_2 = 'same'
    activation_2 = 'relu'
    pool_size_2 = 2
    
    dropout_rate = 0.4
    
    lin_1_n = trial.suggest_int("lin_1_n",low=4,high=128,step=1)
    
    batch_size = 128
    
    model = Sequential()
    model.add(Conv2D(filters=filters_1,
                     kernel_size=kernel_1,
                     strides=strides_1,
                     padding=padding_1,
                     activation=activation_1,
                     input_shape=input_shape))
    model.add(MaxPooling2D(pool_size=pool_size_1, strides=None))
    model.add(Conv2D(filters=filters_2,
                     kernel_size=kernel_2,
                     strides=strides_2,
                     padding=padding_2,
                     activation=activation_2))
    model.add(MaxPooling2D(pool_size=pool_size_2, strides=None))
    model.add(Dropout(rate=dropout_rate))
    model.add(Flatten())
    model.add(Dense(units=lin_1_n, activation='relu'))
    model.add(Dense(units=num_classes, activation='softmax'))
    
    model.compile(loss=categorical_crossentropy,
              optimizer=optimiser,
              metrics=['categorical_accuracy'])
    
    monitor = "val_categorical_accuracy"
    
    callbacks = [
        tf.keras.callbacks.EarlyStopping(patience=5),
        TFKerasPruningCallback(trial, monitor)]
    
    fitted = model.fit(X_train, y_train,
                       batch_size=batch_size,
                       epochs=n_epochs,
                       verbose=1,
                       validation_data=(X_val, y_val),
                       callbacks=callbacks)
    
    score = fitted.history[monitor][-1]
    
    return score
# changed trials to 50 from 10
# removed pruning but not callbacks

# %% [code]
study = optuna.create_study(direction='maximize')
study.optimize(objective, n_trials=50)

# %% [code]
optimised_params = study.best_params
print(optimised_params)

# %% [code]
def opt_model(optimised_params):
    n_epochs = optimised_params['n_epochs']
    learning_rate = optimised_params['learning_rate']
    optimiser = Adam(learning_rate=learning_rate)
    # Conv 1
    filters_1 = optimised_params['filters_1']
    kernel_size_1 = optimised_params['kernel_size_1']
    strides_1 = 1
    padding_1 = 'same'
    activation_1 = 'relu'
    input_shape = (img_rows, img_cols, 1)
    # Pool 1
    pool_size_1 = 2
    # Conv 2
    filters_2 = optimised_params['filters_2']
    kernel_size_2 = optimised_params['kernel_size_2']
    strides_2 = 1
    padding_2 = 'same'
    activation_2 = 'relu'
    # Pool 2
    pool_size_2 = 2
    # Droput
    dropout_rate = 0.4
    # Lin 1
    lin_1_n = optimised_params['lin_1_n']
    
    model = Sequential()
    model.add(Conv2D(filters=filters_1,
                     kernel_size=kernel_size_1,
                     strides=strides_1,
                     padding=padding_1,
                     activation=activation_1,
                     input_shape=input_shape))
    model.add(MaxPooling2D(pool_size=pool_size_1, strides=None))
    model.add(Conv2D(filters=filters_2,
                     kernel_size=kernel_size_2,
                     strides=strides_2,
                     padding=padding_2,
                     activation=activation_2))
    model.add(MaxPooling2D(pool_size=pool_size_2, strides=None))
    model.add(Dropout(rate=dropout_rate))
    model.add(Flatten())
    model.add(Dense(units=lin_1_n, activation='relu'))
    model.add(Dense(units=num_classes, activation='softmax'))
    
    model.compile(loss=categorical_crossentropy,
              optimizer=optimiser,
              metrics=['categorical_accuracy'])
    
    return model

# %% [markdown]
# Folding

# %% [code]
n_folds = 5
kfold = KFold(n_splits=n_folds, shuffle=True)
X = X_train_val
y = y_train_val
# Human Optimisation...
#check_class_complete(kfold,X,y)
optimised_params['learning_rate'] = 0.0002631055235933921
optimised_params['n_epochs'] = 40
n_epochs = optimised_params['n_epochs']
fold_val_loss = np.zeros((n_folds,n_epochs))
fold_train_loss = np.zeros((n_folds,n_epochs))
np.save('optimised_params',optimised_params)
print(optimised_params)

# %% [code]
fold_no = 1
num_classes = 8
for train_val_index, test_val_index in kfold.split(X, y):
    
    print("-----------------------------------")
    print("FOLD "+str(fold_no))
    print("-----------------------------------")
    
    X_train_val = X[train_val_index]
    y_train_val = y[train_val_index]
    
    model = opt_model(optimised_params)

    history = model.fit(X_train_val, y_train_val,
                        batch_size=128,
                        epochs=n_epochs,
                        verbose=1,
                        validation_split=0.3)  # Use a validation split within the training data
    
    fold_val_loss[fold_no-1] = history.history['val_categorical_accuracy']
    fold_train_loss[fold_no-1] = history.history['categorical_accuracy']
    fold_no += 1

# %% [code]
#track accuracy curve
plt.figure(figsize=(8, 6), facecolor='white')

for i in range(n_folds):
    plt.plot(fold_train_loss[i], label='Fold_'+str(i)+'_train')
    plt.plot(fold_val_loss[i], label='Fold_'+str(i)+'_validate')
plt.xlabel('Epoch')
plt.ylabel('accuracy')
plt.legend()

#plt.savefig('loss_curve_harmonic_ID.png')

plt.show()
mean_acc = np.mean(fold_val_loss[:,-1])
print('Mean val_categorical_accuracy: ',np.around(mean_acc,5))

# %% [markdown]
### Evaluation

# %% [code]
predicted_prob = model.predict(X_test)
predictions = np.argmax(predicted_prob, axis=1)

print(predictions.shape)

# %% [code]
y_test_label = np.argmax(y_test, axis=1)

# %% [code]
mapping_dict = {0: 'D', 1: 'E', 2: 'G', 3: 'J', 4: 'P', 5: 'PT', 6: 'S', 7: 'X'}

# Convert numbers to strings using the mapping dictionary
y_test_plot_label = [mapping_dict[num] for num in y_test_label]
y_pred_plot_label = [mapping_dict[num] for num in predictions]

#Display the result
#print(y_test_plot_label)
#print(y_pred_plot_label)

# %% [code]
test_accuracy = np.mean(predictions == y_test_label)
conf_matrix = confusion_matrix(y_test_plot_label, y_pred_plot_label)

print('test accuracy: ', test_accuracy)
print('Confusion Matrix: ', conf_matrix)

# %% [code]
# Calculate precision, recall, and f1-score for each category
classification_rep = classification_report(y_test_plot_label, y_pred_plot_label)
print("Classification Report:")
print(classification_rep)

# %% [code]
import seaborn as sns

plt.figure(figsize=(10, 10), facecolor='white')

ax = sns.heatmap(conf_matrix, annot=True, cmap='Reds', annot_kws={"size": 25}, cbar_kws={"label": ""})

ax.set_title('Confusion Matrix (Spectrogram-based classification)\n', fontsize=20)
ax.set_xlabel('\nPredicted Class', fontsize=25)
ax.set_ylabel('Actual Class\n', fontsize=25)
## Ticket labels - List must be in alphabetical order
ax.xaxis.set_ticklabels(['D', 'E', 'G', 'J', 'P', 'PT','S', 'X'], fontsize=25)
ax.yaxis.set_ticklabels(['D', 'E', 'G', 'J', 'P', 'PT','S', 'X'], fontsize=25)

# Manually adjust the color bar font size
cbar = ax.collections[0].colorbar
cbar.ax.tick_params(labelsize=20)  # Adjust the font size of the color bar labels

#plt.savefig('confusion_matrix(spectrogram-based)_harmonic_ID.pdf')

plt.show()

# %% [code]
import matplotlib.pyplot as plt
import seaborn as sns
import numpy as np

# Normalize row-wise to get percentage values
conf_matrix_percent = conf_matrix.astype('float') / conf_matrix.sum(axis=1)[:, np.newaxis] * 100

# Custom formatting: show one decimal, but show '0' for zeros
annot = np.empty_like(conf_matrix_percent, dtype=object)
for i in range(conf_matrix_percent.shape[0]):
    for j in range(conf_matrix_percent.shape[1]):
        val = conf_matrix_percent[i, j]
        if val == 0:
            annot[i, j] = '0'
        else:
            annot[i, j] = f'{val:.1f}'

plt.figure(figsize=(10, 10), facecolor='white')

ax = sns.heatmap(
    conf_matrix_percent,
    annot=annot,
    fmt='',  # We're manually formatting annotations
    cmap='Reds',
    annot_kws={"size": 20},
    cbar_kws={"label": ""}
)

ax.set_title('Confusion Matrix (Spectrogram-based classification)\n', fontsize=20)
ax.set_xlabel('\nPredicted Class', fontsize=25)
ax.set_ylabel('Actual Class\n', fontsize=25)

labels = ['D', 'E', 'G', 'J', 'P', 'PT', 'S', 'X']
ax.set_xticklabels(labels, fontsize=25)
ax.set_yticklabels(labels, fontsize=25)

# Colorbar font size
cbar = ax.collections[0].colorbar
cbar.ax.tick_params(labelsize=20)

#plt.savefig('confusion_matrix(spectrogram-based)_harmonic_ID.png')

plt.show()


# %% [code]
