# Supplementary material for: Variability and individuality in the contact calls of jackdaws (Corvus monedula)
Source: Anim Cogn. 2025 Dec 16;29(1):2. doi: 10.1007/s10071-025-02022-4 (PMC12705776; doi:10.1007/s10071-025-02022-4)
Supplement: Supplementary file 2 — Supplementary Material 2 [file 10071_2025_2022_MOESM2_ESM.zip › Szipl_et_al_jackdaw_contact_calls_data_and_scripts/supervised visual and acoustic/spectrogram_based_classification/notebooks/1_Split npz files containing spectrogram arrays.ipynb]

# %% [markdown]
## This script was used to split the spectrograms generated and saved as npz files into two files (i.e. the two clusters found). Two individuals ("J" & "E") were removed from the noisy the file due to low sample sizes.

# %% [code]
import numpy as np

# load data
data = np.load("/Users/.../spectrograms_resized.npz")  # Spectrogram-Array
spectrograms = data["spectrograms_array"]

# load labels
import pandas as pd
labels = pd.read_csv("/Users/.../calltype_y.csv")["label"].values

# filter labels
noisy_idx = np.where(labels == "noisy")[0]
harmonic_idx = np.where(labels == "harmonic")[0]

spectrograms_noisy = spectrograms[noisy_idx]
spectrograms_harmonic = spectrograms[harmonic_idx]

# 4. save two .npz-files
np.savez("spectrograms_noisy.npz", spectrograms_array=spectrograms_noisy)
np.savez("spectrograms_harmonic.npz", spectrograms_array=spectrograms_harmonic)

print("data saved!")

# %% [code]
import numpy as np
import pandas as pd

# load data
data = np.load("/Users/.../spectrograms_noisy_filtered.npz")
spectrograms = data["spectrograms_array"]

# load labels
labels_df = pd.read_csv("/Users/.../calltype_y_noisy_filtered.csv")

# check labels
print(labels_df.columns)  # e.g. 'individual', 'caller', 'subject', etc.

individuals = labels_df["label"]  # header of column that contains labels

exclude = ["J", "E"]
keep_idx = ~labels_df["label"].isin(exclude)

#keep_idx = individuals != "J"
filtered_spectrograms = spectrograms[keep_idx.values]
filtered_labels_df = labels_df[keep_idx]

# save new npz file
np.savez("spectrograms_noisy_filtered.npz", spectrograms_array=filtered_spectrograms)
#filtered_labels_df.to_csv("calltype_y_noisy_filtered.csv", index=False)


# %% [code]
